# Supplementary material for: Parallel Genomics Uncover Novel Enterococcal-Bacteriophage Interactions
Source: mBio. 2020 Mar 3;11(2):e03120-19. doi: 10.1128/mBio.03120-19 (PMC7064774; doi:10.1128/mBio.03120-19)
Supplement: TABLE S1 [file mBio.03120-19-st001.xlsx]

## Sheet: Table S1
Table S1. Differentially abundant transposon mutants during VPE25 selection of the E. faecalis OG1RF pooled Tn library.
old_locus_tag	Significant	-log(P-value)	Difference	gene_id	NCBI_description	protein_id	pfam_id	NoPh_R1	NoPh_R2	NoPh_R3	VPE25_R1	VPE25_R2	VPE25_R3
OG1RF_10010	+	5.00846	-11.9363	NA	DHH_family_protein	AEA92697.1	PF01368,PF02272	-13.2419	-12.7833	-13.054	-25.6741	-24.2663	-24.9478
OG1RF_10010	+	2.29898	-10.4008	NA	DHH_family_protein	AEA92697.1	PF01368,PF02272	-12.362	-12.2752	-12.1289	-19.337	-22.8639	-25.7677
OG1RF_10011	+	1.17181	-8.64778	rplI	50S_ribosomal_protein_L9	AEA92698.1	PF01281,PF03948	-12.6964	-13.3406	-13.2183	-18.6625	-17.8889	-28.6471
OG1RF_10021	+	1.83278	-10.2527	NA	PTS_family_mannose/fructose/sorbose_porter_component_IID	AEA92708.1	PF03613	-13.1173	-13.22	-13.9092	-18.7681	-25.4488	-26.7876
OG1RF_10022	+	1.62997	-11.9398	NA	hypothetical_protein	AEA92709.1	PF06115	-13.5935	-13.3391	-13.1935	-18.8543	-27.0391	-30.0522
OG1RF_10026	+	1.3696	-8.94602	malX	PTS_family_maltose_and_glucose_porter,_IIABC_component	AEA92713.1	PF02378,PF00367	-12.779	-13.024	-12.8528	-15.8189	-25.7248	-23.9502
OG1RF_10029	+	1.60658	-8.48053	NA	hypothetical_protein	AEA92716.1	PF03706,PF04329,PF04331	-13.0821	-12.6967	-12.9334	-19.6096	-26.1635	-18.3807
OG1RF_10030	+	3.30086	-12.9072	NA	ABC_superfamily_ATP_binding_cassette_transporter_permease_subunit	AEA92717.1	NA	-12.8641	-12.2812	-12.3916	-23.5474	-27.7633	-24.9478
OG1RF_10030	+	1.75596	-11.5714	NA	ABC_superfamily_ATP_binding_cassette_transporter_permease_subunit	AEA92717.1	NA	-11.9322	-12.0974	-12.1145	-17.6867	-26.6082	-26.5634
OG1RF_10031	+	2.2773	-10.4621	NA	ABC_superfamily_ATP_binding_cassette_transporter,_membrane_protein	AEA92718.1	NA	-12.8984	-12.3409	-12.7294	-23.3321	-26.2803	-19.7425
OG1RF_10031	+	2.11049	-10.4784	NA	ABC_superfamily_ATP_binding_cassette_transporter,_membrane_protein	AEA92718.1	NA	-13.6932	-13.7457	-13.9727	-24.2654	-27.9531	-20.6282
OG1RF_10031	+	1.14738	-9.73511	NA	ABC_superfamily_ATP_binding_cassette_transporter,_membrane_protein	AEA92718.1	NA	-13.0021	-12.8641	-12.7427	-26.1412	-14.6425	-27.0306
OG1RF_10036	+	3.14552	-12.6623	proA	glutamate-5-semialdehyde_dehydrogenase	AEA92723.1	PF00171	-13.5392	-13.3331	-12.9838	-24.4677	-24.7569	-28.6185
OG1RF_10040	+	2.15647	-10.5848	NA	PIN_domain_protein	AEA92727.1	PF01850	-11.7428	-11.7787	-11.5583	-24.8947	-23.7563	-18.1831
OG1RF_10046	+	1.51203	-10.2928	NA	RNA_methyltransferase	AEA92733.1	PF08032,PF00588	-12.7804	-12.7657	-12.7081	-16.8977	-27.2871	-24.9478
OG1RF_10048	+	1.49106	-9.56371	NA	ECF_family_DNA_directed_RNA_polymerase_sigma_subunit	AEA92735.1	PF08281	-12.636	-12.6874	-12.3841	-25.2525	-16.1982	-24.9478
OG1RF_10054	+	5.6327	-11.8467	purR	purine_operon_repressor	AEA92741.1	PF09182,PF00156	-13.0637	-13.2807	-12.9612	-24.9868	-24.4445	-25.4145
OG1RF_10054	+	1.60728	-8.37705	purR	purine_operon_repressor	AEA92741.1	PF09182,PF00156	-13.0798	-12.5728	-12.6879	-19.337	-18.2535	-25.8811
OG1RF_10056	+	3.08124	-11.1208	NA	5-nucleotidase	AEA92743.1	PF00149,PF02872	-13.092	-13.451	-12.8805	-25.8153	-21.8584	-25.1121
OG1RF_10056	+	1.96932	-10.7065	NA	5-nucleotidase	AEA92743.1	PF00149,PF02872	-12.2303	-12.2325	-12.3257	-25.0358	-25.6366	-18.2356
OG1RF_10056	+	1.0327	-6.83243	NA	5-nucleotidase	AEA92743.1	PF00149,PF02872	-12.8365	-13.0519	-13.0061	-17.5503	-15.9048	-25.9367
OG1RF_10056	+	1.18448	-9.97826	NA	5-nucleotidase	AEA92743.1	PF00149,PF02872	-13.4591	-12.8784	-13.0711	-15.3526	-28.3305	-25.6603
OG1RF_10057	+	3.67135	-13.4853	NA	oligopeptide_ABC_superfamily_ATP_binding_cassette_transporter,_binding_protein	AEA92744.1	PF00496	-12.5172	-12.4775	-12.6767	-25.0381	-28.1414	-24.9478
OG1RF_10057	+	2.06388	-10.4018	NA	oligopeptide_ABC_superfamily_ATP_binding_cassette_transporter,_binding_protein	AEA92744.1	PF00496	-12.8527	-12.8477	-12.4534	-24.6017	-18.8612	-25.8965
OG1RF_10057	+	1.71573	-8.32034	NA	oligopeptide_ABC_superfamily_ATP_binding_cassette_transporter,_binding_protein	AEA92744.1	PF00496	-12.2767	-12.434	-12.0498	-18.6329	-18.1408	-24.9478
OG1RF_10058	+	1.92514	-5.1997	NA	protein_of_hypothetical_function_DUF896	AEA92745.1	PF05979	-11.8711	-12.0829	-12.1542	-18.5147	-14.8698	-18.3228
OG1RF_10059	+	5.67226	-12.4936	NA	bacterial_luciferase	AEA92746.1	PF00296	-12.4923	-12.5709	-12.6246	-24.4677	-25.2274	-25.4736
OG1RF_10059	+	5.64203	-11.3324	NA	bacterial_luciferase	AEA92746.1	PF00296	-13.3051	-13.1887	-12.8646	-24.2415	-24.1663	-24.9478
OG1RF_10059	+	1.65038	-7.35596	NA	bacterial_luciferase	AEA92746.1	PF00296	-13.0225	-12.4803	-12.8256	-24.1199	-17.5147	-18.7616
OG1RF_10063	+	1.71017	-7.61369	NA	N-acylglucosamine-6-phosphate_2-epimerase	AEA92750.1	PF04131	-13.0214	-12.5981	-12.9145	-19.1831	-24.4011	-17.7908
OG1RF_10064	+	5.29643	-12.4642	NA	glycoside_hydrolase_family_protein	AEA92751.1	PF05592	-11.8529	-11.6657	-11.9732	-24.2602	-23.6764	-24.9478
OG1RF_10064	+	2.00983	-8.65609	NA	glycoside_hydrolase_family_protein	AEA92751.1	PF05592	-12.0932	-12.2171	-12.3217	-19.5642	-18.488	-24.548
OG1RF_10065	+	2.03104	-11.3323	NA	cro/CI_family_transcriptional_regulator	AEA92752.1	PF01381	-12.3815	-12.6716	-12.2577	-19.1492	-27.2577	-24.9007
OG1RF_10075	+	1.88285	-11.2841	NA	hypothetical_protein	AEA92762.1	NA	-12.8424	-13.4049	-12.8948	-19.044	-27.1358	-26.8145
OG1RF_10075	+	1.17407	-9.46281	NA	hypothetical_protein	AEA92762.1	NA	-12.952	-13.1887	-12.8336	-18.5586	-18.7745	-30.0295
OG1RF_10076	+	1.78786	-10.7222	NA	hypothetical_protein	AEA92763.1	NA	-12.6372	-12.8929	-12.6006	-24.161	-27.6798	-18.4565
OG1RF_10077	+	3.04115	-13.2581	atpF	ATP_synthase_F0_sector_subunit_B	AEA92764.1	NA	-12.1964	-12.0755	-12.1489	-24.3998	-23.4445	-28.3509
OG1RF_10079	+	2.0825	-10.5732	NA	major_facilitator_family_transporter	AEA92766.1	PF07690	-11.6924	-11.6194	-11.6622	-17.8819	-24.4445	-24.3672
OG1RF_10079	+	1.68513	-9.65631	NA	major_facilitator_family_transporter	AEA92766.1	PF07690	-13.0059	-12.8694	-12.7642	-20.0086	-19.8612	-27.7386
OG1RF_10080	+	1.59648	-7.04642	NA	hypothetical_protein	AEA92767.1	NA	-13.4064	-13.6078	-13.5775	-17.6989	-24.4791	-19.5531
OG1RF_10082	+	1.93619	-9.05637	NA	M_protein_trans-acting_positive_regulator	AEA92769.1	PF05043	-12.2691	-12.5728	-12.6181	-25.5531	-20.2753	-18.8006
OG1RF_10084	+	1.77711	-10.2657	NA	cell_wall_surface_anchor_protein	AEA92771.1	PF05737,PF05738	-12.0946	-12.9835	-12.3922	-23.2311	-26.9689	-18.0676
OG1RF_10084	+	1.26561	-8.1609	NA	cell_wall_surface_anchor_protein	AEA92771.1	PF05737,PF05738	-11.7232	-11.5624	-11.6358	-17.8373	-15.8272	-25.7396
OG1RF_10084	+	1.32569	-7.41464	NA	cell_wall_surface_anchor_protein	AEA92771.1	PF05737,PF05738	-12.9226	-12.8155	-12.7963	-20.2974	-24.7743	-15.7066
OG1RF_10086	+	2.1801	-10.0873	NA	M_protein_trans-acting_positive_regulator	AEA92773.1	PF05043	-13.4206	-13.1971	-13.3557	-19.6566	-24.4026	-26.1761
OG1RF_10087	+	1.33914	-7.63715	NA	hypothetical_protein	AEA92774.1	NA	-12.1233	-12.3135	-12.1822	-18.6329	-15.9497	-24.9478
OG1RF_10088	+	3.53667	-12.9827	NA	cell_wall_surface_anchor_family_protein	AEA92775.1	NA	-12.3463	-12.1425	-12.4361	-23.9699	-24.4445	-27.4585
OG1RF_10088	+	1.22173	-7.1762	NA	cell_wall_surface_anchor_family_protein	AEA92775.1	NA	-11.9226	-12.0094	-12.4398	-24.6004	-17.9534	-15.3466
OG1RF_10088	+	1.28027	-8.24933	NA	cell_wall_surface_anchor_family_protein	AEA92775.1	NA	-12.9771	-12.9403	-12.7233	-22.5883	-25.4775	-15.3228
OG1RF_10090	+	1.50634	-2.06629	NA	putative_lipoprotein	AEA92777.1	NA	-12.1014	-12.7531	-12.2197	-13.7398	-15.6241	-13.9092
OG1RF_10093	+	4.55612	-11.4457	sdaB	L-serine_dehydratase,_iron-sulfur-dependent,_beta_subunit	AEA92780.1	PF03315	-12.9583	-12.8581	-13.0612	-23.3457	-24.9212	-24.9478
OG1RF_10094	+	1.8905	-11.1013	sdaA	L-serine_dehydratase,_iron-sulfur-dependent,_alpha_subunit	AEA92781.1	PF03313	-12.9525	-13.2123	-13.4111	-19.4669	-28.3429	-25.0699
OG1RF_10095	+	1.84851	-11.2962	serS	serine--tRNA_ligase	AEA92782.1	PF02403,PF00587	-12.6266	-12.4977	-12.7714	-25.4778	-27.662	-18.6447
OG1RF_10099	+	1.78031	-10.954	arcA	arginine_deiminase	AEA92786.1	PF02274	-12.9076	-12.7769	-12.8177	-18.7112	-24.4445	-28.2085
OG1RF_10100	+	3.55906	-11.7756	arcB	ornithine_carbamoyltransferase	AEA92787.1	PF02729,PF00185	-12.9588	-13.5307	-12.9463	-23.545	-24.4445	-26.7731
OG1RF_10100	+	1.48026	-7.71508	arcB	ornithine_carbamoyltransferase	AEA92787.1	PF02729,PF00185	-12.6787	-12.5164	-13.0041	-17.5503	-25.2355	-18.5586
OG1RF_10100	+	1.38514	-8.80023	arcB	ornithine_carbamoyltransferase	AEA92787.1	PF02729,PF00185	-12.3068	-12.1494	-12.7911	-20.2974	-26.7366	-16.614
OG1RF_10101	+	1.90655	-11.4625	arcC	carbamate_kinase	AEA92788.1	PF00696	-12.8175	-12.5252	-13.2352	-19.2179	-28.061	-25.6867
OG1RF_10101	+	2.07829	-10.4276	arcC	carbamate_kinase	AEA92788.1	PF00696	-12.6665	-13.1191	-13.3602	-25.4083	-19.2004	-25.8198
OG1RF_10101	+	2.09543	-9.61627	arcC	carbamate_kinase	AEA92788.1	PF00696	-12.8827	-13.089	-13.2842	-24.3562	-18.8006	-24.9478
OG1RF_10101	+	1.79222	-10.9187	arcC	carbamate_kinase	AEA92788.1	PF00696	-12.1434	-11.9129	-12.0378	-24.4677	-17.6506	-26.7318
OG1RF_10106	+	1.94403	-10.511	NA	oxidoreductase	AEA92793.1	PF08240,PF00107	-12.8601	-12.7531	-12.9931	-24.3182	-18.8889	-26.9323
OG1RF_10107	+	1.85798	-10.3745	NA	family_20_glycosyl_hydrolase	AEA92794.1	PF00728	-12.274	-12.514	-12.3779	-18.0916	-23.6641	-26.5337
OG1RF_10107	+	1.55151	-8.85223	NA	family_20_glycosyl_hydrolase	AEA92794.1	PF00728	-11.7167	-11.7629	-11.7583	-20.6613	-25.1181	-16.0151
OG1RF_10111	+	1.91198	-12.1218	NA	ornithine_cyclodeaminase/mu-crystallin_family_protein	AEA92798.1	PF02423	-12.5525	-12.2978	-12.4799	-19.0056	-26.9009	-27.789
OG1RF_10111	+	1.45715	-8.96366	NA	ornithine_cyclodeaminase/mu-crystallin_family_protein	AEA92798.1	PF02423	-12.0306	-12.1613	-11.9999	-23.4138	-24.3283	-15.3406
OG1RF_10111	+	1.33921	-9.69873	NA	ornithine_cyclodeaminase/mu-crystallin_family_protein	AEA92798.1	PF02423	-13.7497	-13.3816	-13.3785	-24.6025	-16.7648	-28.2386
OG1RF_10113	+	1.87501	-10.3777	NA	cob(I)yrinic_acid_a,c-diamide_adenosyltransferase	AEA92800.1	PF01923	-12.015	-12.0328	-12.1286	-17.6359	-23.9762	-25.6974
OG1RF_10114	+	1.6785	-9.31599	NA	hypothetical_protein	AEA92801.1	NA	-11.9741	-12.0899	-12.3493	-19.6096	-18.3133	-26.4383
OG1RF_10122	+	1.26589	-10.6115	deoC	deoxyribose-phosphate_aldolase	AEA92809.1	PF01791	-12.9884	-12.9474	-13.136	-15.7697	-27.5641	-27.5725
OG1RF_10122	+	1.26342	-8.56033	deoC	deoxyribose-phosphate_aldolase	AEA92809.1	PF01791	-15.4017	-15.5256	-15.9406	-24.9575	-18.337	-29.2544
OG1RF_10124	+	1.65413	-8.31144	NA	ABC_superfamily_ATP_binding_cassette_transporter,_binding_protein	AEA92811.1	PF02608	-12.4543	-12.6637	-13.0142	-19.4669	-25.5201	-18.0796
OG1RF_10130	+	1.93117	-8.81893	NA	lipase	AEA92817.1	NA	-12.7093	-12.7352	-13.4317	-17.8819	-24.4445	-23.0066
OG1RF_10138	+	1.0325	-7.75138	NA	iron_(Fe3+)_ABC_superfamily_ATP_binding_cassette_transporter,_membrane_protein	AEA92825.1	PF01032	-12.7021	-12.8807	-13.507	-17.1201	-17.4105	-27.8133
OG1RF_10139	+	1.71649	-7.93715	fhuG	iron_ABC_superfamily_ATP_binding_cassette_transporter,_membrane_protein	AEA92826.1	PF01032	-12.5262	-12.7421	-12.9783	-18.7425	-24.8591	-18.4565
OG1RF_10187	+	1.92531	-10.0848	brnQ	LIVCS_family_branched_chain_amino_acid:cation_symporter	AEA92874.1	PF05525	-13.5461	-13.3008	-12.9798	-18.7681	-25.5685	-25.7445
OG1RF_10198	+	2.99562	-12.1663	aldA	aldehyde_dehydrogenase_(NAD(+))	AEA92885.1	PF00171	-13.0746	-13.311	-14.0032	-22.8861	-27.3816	-26.6199
OG1RF_10201	+	1.09307	-9.76904	trcF	transcription-repair_coupling_factor	AEA92888.1	PF02559,PF00270,PF00271,PF03461	-12.8478	-12.9152	-13.2697	-24.35	-14.8484	-29.1414
OG1RF_10219	+	7.35501	-12.3597	NA	methylphosphotriester-DNA_alkyltransferase	AEA92906.1	PF02805,PF00165	-12.5345	-12.7812	-12.3916	-24.9339	-24.9046	-24.9478
OG1RF_10234	+	1.98422	-9.9255	celA	6-phospho-beta-glucosidase	AEA92921.1	PF00232	-12.8852	-12.4274	-12.7633	-23.0871	-18.6388	-26.1265
OG1RF_10235	+	2.70099	-13.1092	celB	PTS_family_lactose-N,N-diacetylchitobiose-beta-glucoside_(lac)_porter_component_IIBC	AEA92922.1	PF02378	-12.4283	-12.3827	-12.3583	-22.8861	-24.5978	-29.0129
OG1RF_10235	+	2.27823	-10.8454	celB	PTS_family_lactose-N,N-diacetylchitobiose-beta-glucoside_(lac)_porter_component_IIBC	AEA92922.1	PF02378	-12.112	-11.9831	-11.8026	-24.5972	-18.8889	-24.9478
OG1RF_10235	+	1.40337	-8.81028	celB	PTS_family_lactose-N,N-diacetylchitobiose-beta-glucoside_(lac)_porter_component_IIBC	AEA92922.1	PF02378	-12.6492	-12.6768	-12.0657	-20.3797	-26.7176	-16.7252
OG1RF_10236	+	5.09087	-11.5765	NA	RpiR_family_transcriptional_regulator	AEA92923.1	PF01418,PF01380	-13.1323	-12.7664	-13.1525	-23.8437	-24.989	-24.9478
OG1RF_10236	+	1.98149	-9.96217	NA	RpiR_family_transcriptional_regulator	AEA92923.1	PF01418,PF01380	-13.6517	-13.1191	-13.1703	-19.4669	-23.3288	-27.0319
OG1RF_10241	+	2.1875	-10.3649	actP	copper-exporting_ATPase	AEA92928.1	PF00403,PF00122,PF00702	-12.5473	-12.7428	-12.7825	-19.1831	-24.197	-25.7872
OG1RF_10241	+	2.0298	-11.2414	actP	copper-exporting_ATPase	AEA92928.1	PF00403,PF00122,PF00702	-12.2873	-12.2095	-12.4347	-18.7681	-25.8202	-26.0673
OG1RF_10243	+	3.75736	-11.282	NA	hypothetical_protein	AEA92930.1	NA	-13.9383	-13.5635	-13.6133	-23.4677	-25.1752	-26.318
OG1RF_10250	+	1.35657	-10.4796	chiC	chitinase_C1	AEA92937.1	PF00704	-12.1158	-12.2539	-12.1659	-15.7066	-24.4445	-27.8234
OG1RF_10251	+	1.42005	-10.2621	NA	chitin-binding_protein/carbohydrate-binding_protein	AEA92938.1	PF03067	-13.0563	-12.8148	-12.6135	-16.4853	-25.3041	-27.4815
OG1RF_10251	+	1.32111	-9.9195	NA	chitin-binding_protein/carbohydrate-binding_protein	AEA92938.1	PF03067	-12.8409	-12.6768	-12.8221	-25.1406	-15.7697	-27.188
OG1RF_10251	+	1.22301	-9.64744	NA	chitin-binding_protein/carbohydrate-binding_protein	AEA92938.1	PF03067	-13.3955	-12.9722	-13.3198	-15.5953	-25.34	-27.6945
OG1RF_10256	+	1.9167	-11.9652	NA	HAD-superfamily_hydrolase	AEA92943.1	PF00702	-12.1954	-11.8559	-11.662	-18.4257	-27.1838	-25.9995
OG1RF_10260	+	1.8955	-11.9456	NA	sensor_histidine_kinase	AEA92947.1	PF00672,PF00512,PF02518	-12.2191	-12.5413	-12.39	-18.7941	-27.5762	-26.617
OG1RF_10261	+	2.0816	-10.9211	NA	S-layer_protein	AEA92948.1	NA	-13.1935	-12.6722	-12.8124	-19.4669	-26.9425	-25.032
OG1RF_10262	+	4.15577	-10.5327	NA	S-layer_protein	AEA92949.1	NA	-13.8251	-13.9985	-13.9159	-25.1707	-23.2191	-24.9478
OG1RF_10266	+	3.23571	-4.20303	NA	amidohydrolase	AEA92953.1	PF07969	-11.9543	-11.8713	-11.9914	-16.7745	-16.311	-15.3406
OG1RF_10266	+	1.24077	-8.62067	NA	amidohydrolase	AEA92953.1	PF07969	-13.3242	-13.2993	-13.3602	-24.8969	-25.5155	-15.4333
OG1RF_10267	+	2.85678	-10.4743	NA	death-on-curing_family_protein	AEA92954.1	PF05012	-12.6454	-12.2737	-12.6343	-24.076	-24.5361	-20.364
OG1RF_10269	+	1.45675	-11.1859	NA	hypothetical_protein	AEA92956.1	NA	-12.795	-12.6213	-12.1094	-16.5811	-27.49	-27.0122
OG1RF_10271	+	1.67831	-10.9038	NA	hypothetical_protein	AEA92958.1	PF06263,PF06545	-13.3572	-13.1765	-13.4656	-18.3611	-26.6786	-27.671
OG1RF_10276	+	3.1866	-13.4384	allD	ureidoglycolate_dehydrogenase	AEA92963.1	PF02615	-12.3635	-12.6735	-12.4778	-24.4677	-24.635	-28.7273
OG1RF_10283	+	1.94912	-11.7706	NA	hypothetical_protein	AEA92970.1	PF01594	-12.5047	-12.1348	-12.2823	-18.7941	-26.6114	-26.8282
OG1RF_10288	+	4.74021	-10.9376	nhaC	Na+/H+_antiporter_NhaC	AEA92975.1	PF03553	-13.2061	-12.8293	-13.5935	-23.7896	-23.7043	-24.9478
OG1RF_10291	+	1.44726	-8.31997	NA	HAD_phosphatase_superfamily_protein	AEA92978.1	PF08282	-12.9825	-13.3496	-13.2464	-19.2625	-18.4461	-26.8297
OG1RF_10292	+	1.44415	-10.5739	mtlA	PTS_family_mannitol_porter,_EIICB_component	AEA92979.1	PF02378,PF02302	-13.0348	-13.2817	-13.4607	-17.4231	-25.0687	-29.0071
OG1RF_10300	+	1.66075	-11.303	NA	hypothetical_protein	AEA92987.1	PF07993	-12.4323	-12.4407	-12.5629	-17.9755	-24.8043	-28.5652
OG1RF_10301	+	1.68376	-10.6623	NA	efflux_transporter	AEA92988.1	NA	-12.2717	-12.3435	-12.4341	-17.2694	-25.5973	-26.1694
OG1RF_10303	+	1.53519	-10.5755	NA	ABC_superfamily_ATP_binding_cassette_transporter,_membrane_protein	AEA92990.1	PF02687	-12.1917	-12.3951	-12.0957	-16.4721	-25.5082	-26.4288
OG1RF_10305	+	4.33286	-12.8178	NA	hypothetical_protein	AEA92992.1	NA	-12.9738	-12.5913	-13.3361	-27.0521	-25.3547	-24.9478
OG1RF_10305	+	1.58988	-9.88073	NA	hypothetical_protein	AEA92992.1	NA	-12.5168	-12.0282	-12.5133	-25.0199	-16.5392	-25.1413
OG1RF_10310	+	4.8029	-11.7148	eda-1	2-dehydro-3-deoxy-phosphogluconate_aldolase	AEA92997.1	PF01081	-13.2667	-13.6151	-13.3272	-24.4677	-26.0076	-24.8781
OG1RF_10310	+	1.7656	-9.3	eda-1	2-dehydro-3-deoxy-phosphogluconate_aldolase	AEA92997.1	PF01081	-12.9685	-12.9738	-12.9642	-23.8419	-17.6125	-25.352
OG1RF_10311	+	1.00402	-6.61095	NA	PfkB_family_carbohydrate_kinase	AEA92998.1	PF00294	-12.7594	-13.17	-13.2417	-14.7982	-25.3852	-18.8205
OG1RF_10312	+	1.66988	-11.9512	kduI1	4-deoxy-L-threo-5-hexosulose-uronate_ketol-isomerase	AEA92999.1	PF04962	-11.7554	-11.9597	-11.6851	-26.8187	-17.2445	-27.1906
OG1RF_10314	+	4.88951	-12.294	rhiN	RhiN_protein	AEA93001.1	PF07470	-12.7837	-13.2471	-13.2541	-24.9391	-26.2799	-24.9478
OG1RF_10314	+	2.00443	-8.40225	rhiN	RhiN_protein	AEA93001.1	PF07470	-11.8267	-11.7968	-12.3201	-19.0056	-23.9746	-18.1703
OG1RF_10314	+	1.26478	-9.79704	rhiN	RhiN_protein	AEA93001.1	PF07470	-12.1817	-12.329	-12.3589	-24.4189	-26.8829	-14.9589
OG1RF_10314	+	1.32221	-9.05383	rhiN	RhiN_protein	AEA93001.1	PF07470	-13.3816	-13.199	-13.3572	-15.9774	-25.1084	-26.0135
OG1RF_10315	+	5.06964	-11.3765	NA	TRAP-T_family_tripartite_ATP-independent_periplasmic_transporter,_binding_protein	AEA93002.1	PF03480	-12.7287	-12.9901	-12.7073	-23.8629	-23.7449	-24.9478
OG1RF_10315	+	1.58269	-9.18078	NA	TRAP-T_family_tripartite_ATP-independent_periplasmic_transporter,_binding_protein	AEA93002.1	PF03480	-12.8676	-12.3186	-13.0571	-23.4082	-16.7729	-25.6046
OG1RF_10315		0.650631	-0.536537	NA	TRAP-T_family_tripartite_ATP-independent_periplasmic_transporter,_binding_protein	AEA93002.1	PF03480	-13.2569	-13.8526	-13.5828	-14.0175	-14.7105	-13.574
OG1RF_10316	+	1.49111	-8.49937	NA	TRAP-T_family_tripartite_ATP-independent_periplasmic_transporter,_membrane_protein	AEA93003.1	PF04290	-12.5086	-12.3972	-12.428	-26.2159	-18.5365	-18.0796
OG1RF_10317	+	1.77621	-11.3657	dctM	TRAP-T_family_tripartite_ATP-independent_periplasmic_transporter,_membrane_protein	AEA93004.1	PF06808	-12.3519	-12.4043	-12.4688	-18.0402	-26.3122	-26.9698
OG1RF_10317	+	1.78253	-8.97899	dctM	TRAP-T_family_tripartite_ATP-independent_periplasmic_transporter,_membrane_protein	AEA93004.1	PF06808	-16.5811	-17.4181	-17.4774	-21.8805	-27.0502	-29.4828
OG1RF_10319	+	1.9606	-10.0599	rhaB	rhamnulokinase	AEA93006.1	PF00370,PF02782	-12.8132	-12.5128	-13.0021	-18.3611	-25.199	-24.9478
OG1RF_10321	+	2.01481	-11.7675	rhaD	rhamnulose-1-phosphate_aldolase	AEA93008.1	PF00596	-12.4147	-12.7216	-12.9415	-19.4257	-26.6068	-27.3477
OG1RF_10321	+	2.11004	-10.673	rhaD	rhamnulose-1-phosphate_aldolase	AEA93008.1	PF00596	-12.9325	-12.5058	-12.865	-19.2179	-26.2736	-24.8308
OG1RF_10321	+	1.90016	-11.2471	rhaD	rhamnulose-1-phosphate_aldolase	AEA93008.1	PF00596	-12.0261	-12.1249	-12.3195	-24.3392	-18.488	-27.3846
OG1RF_10321	+	1.3457	-9.59155	rhaD	rhamnulose-1-phosphate_aldolase	AEA93008.1	PF00596	-13.3066	-13.4269	-13.5705	-16.5392	-27.5916	-24.9478
OG1RF_10322	+	1.60785	-10.2364	rhaU	L-rhamnose_1-epimerase	AEA93009.1	PF05336	-12.8522	-13.3051	-13.0811	-17.8819	-24.2118	-27.8539
OG1RF_10324	+	1.81976	-7.98446	NA	family_2_AP_endonuclease	AEA93011.1	PF01261	-12.7277	-12.7643	-12.419	-19.4257	-24.4445	-17.9942
OG1RF_10324	+	1.80356	-9.67777	NA	family_2_AP_endonuclease	AEA93011.1	PF01261	-12.7757	-12.5199	-12.6227	-24.4782	-17.5256	-24.9478
OG1RF_10324	+	1.31619	-7.9403	NA	family_2_AP_endonuclease	AEA93011.1	PF01261	-11.432	-11.7822	-12.0449	-16.673	-25.3274	-17.0796
OG1RF_10341	+	1.75543	-8.56314	NA	PTS_family_mannose/fructose/sorbose_porter_component_IID	AEA93028.1	PF03613	-13.8505	-14.5953	-13.9203	-18.318	-24.8641	-24.8733
OG1RF_10343	+	1.78744	-11.2908	NA	RpiR_family_transcriptional_regulator	AEA93030.1	PF01418,PF01380	-12.6317	-13.0383	-12.8483	-19.0056	-24.612	-28.7731
OG1RF_10345	+	1.72847	-8.17698	NA	beta-lactamase	AEA93032.1	PF00144	-12.7178	-12.8076	-12.7348	-19.1831	-25.1824	-18.4257
OG1RF_10346	+	1.59279	-8.71416	NA	PTS_system,_IIA_component	AEA93033.1	PF03610	-12.8913	-12.9214	-13.0026	-24.4677	-23.8439	-16.6462
OG1RF_10347	+	1.19382	-9.05562	NA	hypothetical_protein	AEA93034.1	PF06691	-13.3257	-12.7636	-12.9229	-14.9961	-24.7943	-26.3887
OG1RF_10359	+	1.47272	-7.72561	feoA	ferrous_iron_transport_protein_A	AEA93046.1	PF04023	-12.7214	-12.7325	-12.7972	-25.3347	-17.8306	-18.2625
OG1RF_10363	+	1.40794	-6.93175	NA	glyoxalase	AEA93050.1	PF00903	-15.408	-14.8698	-15.3287	-24.3986	-24.4445	-17.5586
OG1RF_10367	+	3.00273	-6.35502	NA	decarboxylase	AEA93054.1	PF00282	-11.7917	-11.9059	-12.1558	-19.2625	-16.875	-18.781
OG1RF_10367	+	3.46844	-5.94351	NA	decarboxylase	AEA93054.1	PF00282	-11.6565	-11.8739	-11.7022	-18.7112	-17.3157	-17.0363
OG1RF_10368	+	1.72328	-11.3829	NA	amino_acid_permease	AEA93055.1	PF00324	-12.7111	-12.7277	-13.0535	-18.6329	-25.1718	-28.8364
OG1RF_10368	+	1.87789	-10.0357	NA	amino_acid_permease	AEA93055.1	PF00324	-12.8248	-12.7538	-12.9429	-24.4677	-25.9385	-18.2223
OG1RF_10369	+	1.77336	-8.90514	nhaC2	Na+/H+_antiporter_NhaC	AEA93056.1	PF03553	-14.4919	-14.7859	-14.6573	-19.044	-25.6791	-25.9275
OG1RF_10369	+	1.1625	-8.37762	nhaC2	Na+/H+_antiporter_NhaC	AEA93056.1	PF03553	-12.6604	-12.6443	-12.8934	-18.7112	-16.8222	-27.7976
OG1RF_10372	+	2.14127	-9.963	pgpA	phosphatidylglycerophosphatase_A	AEA93059.1	PF04608	-12.6077	-12.7954	-12.875	-18.7941	-24.4092	-24.9639
OG1RF_10373	+	2.08719	-10.4771	ldh2	L-lactate_dehydrogenase	AEA93060.1	PF00056,PF02866	-12.6098	-12.482	-12.9177	-18.9461	-24.498	-25.997
OG1RF_10378	+	3.35119	-10.6733	galE	NAD-dependent_epimerase/dehydratase	AEA93065.1	PF01370	-13.0197	-12.8206	-12.7616	-21.659	-23.8832	-25.0797
OG1RF_10378	+	1.67902	-12.9414	galE	NAD-dependent_epimerase/dehydratase	AEA93065.1	PF01370	-12.0534	-12.0838	-12.0245	-17.9905	-28.3828	-28.6127
OG1RF_10380	+	1.7299	-10.2291	NA	nitroreductase	AEA93067.1	PF00881	-12.6048	-12.4257	-12.5718	-17.5726	-26.4486	-24.2684
OG1RF_10381	+	1.25491	-7.80532	lplA	lipoate-protein_ligase	AEA93068.1	PF03099	-12.5887	-12.5576	-12.7946	-16.512	-18.6928	-26.152
OG1RF_10382	+	1.64248	-10.4181	NA	hypothetical_protein	AEA93069.1	PF01435	-12.3004	-12.2315	-12.4084	-16.9923	-26.2543	-24.9478
OG1RF_10385	+	2.93735	-11.1019	NA	LacI_family_sugar-binding_transcriptional_regulator	AEA93072.1	PF00356,PF00532	-12.1989	-11.9589	-12.1327	-24.757	-20.5376	-24.3016
OG1RF_10385	+	1.8783	-12.2766	NA	LacI_family_sugar-binding_transcriptional_regulator	AEA93072.1	PF00356,PF00532	-12.9143	-12.7175	-12.5976	-19.2993	-27.1389	-28.6211
OG1RF_10385	+	1.76012	-11.2553	NA	LacI_family_sugar-binding_transcriptional_regulator	AEA93072.1	PF00356,PF00532	-12.9046	-13.1236	-13.5811	-19.1492	-25.2206	-29.0053
OG1RF_10385	+	1.89656	-10.1346	NA	LacI_family_sugar-binding_transcriptional_regulator	AEA93072.1	PF00356,PF00532	-12.4002	-12.9082	-12.8893	-18.1831	-24.8089	-25.6096
OG1RF_10386	+	1.88115	-10.4697	NA	nitroreductase	AEA93073.1	PF00881	-12.673	-12.8952	-12.8888	-25.8286	-25.6716	-18.366
OG1RF_10386	+	1.23856	-9.11913	NA	nitroreductase	AEA93073.1	PF00881	-13.5953	-13.1031	-13.1019	-24.4783	-15.6388	-27.0405
OG1RF_10387	+	1.83933	-11.1672	NA	glyoxalase	AEA93074.1	PF00903	-13.2049	-13.4558	-13.4607	-19.1831	-26.6149	-27.8251
OG1RF_10391	+	1.98435	-11.2132	NA	MATE_efflux_family_protein	AEA93078.1	PF01554	-12.3547	-12.8221	-12.4585	-18.8819	-25.6723	-26.7206
OG1RF_10392	+	2.18139	-8.72168	NA	M3_family_peptidase	AEA93079.1	PF08439,PF01432	-12.5752	-12.2852	-12.4077	-18.9461	-24.4445	-20.0425
OG1RF_10392	+	1.8164	-9.50809	NA	M3_family_peptidase	AEA93079.1	PF08439,PF01432	-13.4397	-13.5531	-13.1884	-23.6455	-18.5365	-26.5235
OG1RF_10392	+	1.38012	-9.69112	NA	M3_family_peptidase	AEA93079.1	PF08439,PF01432	-12.3276	-11.9025	-12.0278	-24.1418	-25.8843	-15.3051
OG1RF_10393	+	3.8524	-12.316	NA	VanZ_like_family_protein	AEA93080.1	PF04892	-12.1111	-12.665	-12.5785	-23.4901	-24.4445	-26.3681
OG1RF_10395	+	2.26976	-11.2603	NA	C_GCAxxG_C_C_family_protein	AEA93082.1	NA	-12.1817	-12.6075	-12.8203	-19.7681	-25.2155	-26.4069
OG1RF_10401	+	1.97473	-11.9713	rsuA	ribosomal_small_subunit_pseudouridine_synthase_A	AEA93088.1	PF01479,PF00849	-12.657	-12.0881	-12.2639	-19.044	-27.2742	-26.6047
OG1RF_10401	+	1.96191	-10.1326	rsuA	ribosomal_small_subunit_pseudouridine_synthase_A	AEA93088.1	PF01479,PF00849	-13.2935	-12.4769	-13.0864	-23.4139	-26.7966	-19.044
OG1RF_10401	+	1.06273	-7.67386	rsuA	ribosomal_small_subunit_pseudouridine_synthase_A	AEA93088.1	PF01479,PF00849	-12.2191	-12.153	-12.2134	-16.667	-16.2877	-26.6523
OG1RF_10404	+	1.83195	-11.4025	csn	csn1_family_CRISPR-associated_protein	AEA93091.1	PF01844	-12.4916	-12.2762	-12.4388	-25.7325	-18.337	-27.3446
OG1RF_10404	+	1.19751	-7.48805	csn	csn1_family_CRISPR-associated_protein	AEA93091.1	PF01844	-12.7659	-13.1728	-13.5687	-26.3218	-19.1242	-16.5256
OG1RF_10404	+	0.893885	-7.15079	csn	csn1_family_CRISPR-associated_protein	AEA93091.1	PF01844	-11.8579	-11.7466	-12.022	-16.1346	-26.4255	-14.5188
OG1RF_10406	+	1.91141	-10.4034	cas2	CRISPR-associated_protein_cas2	AEA93093.1	NA	-13.1419	-12.9601	-13.2189	-24.4343	-27.1213	-18.9755
OG1RF_10409	+	1.91403	-10.5365	NA	membrane_protein	AEA93096.1	NA	-12.2036	-12.0729	-12.2682	-23.902	-26.1962	-18.0558
OG1RF_10409	+	1.79517	-10.3253	NA	membrane_protein	AEA93096.1	NA	-12.3123	-12.4558	-12.3583	-25.3819	-17.5503	-25.1702
OG1RF_10412	+	1.41894	-9.9508	NA	ABC_superfamily_ATP_binding_cassette_transporter,_membrane_protein	AEA93099.1	PF00528,PF04069	-12.6111	-12.9706	-12.7967	-24.6045	-16.3955	-27.2307
OG1RF_10412	+	1.30116	-7.36758	NA	ABC_superfamily_ATP_binding_cassette_transporter,_membrane_protein	AEA93099.1	PF00528,PF04069	-12.695	-12.3336	-12.8746	-18.7112	-16.1982	-25.0965
OG1RF_10414	+	1.5837	-10.6502	algC	phosphomannomutase	AEA93101.1	PF02878,PF02879,PF02880,PF00408	-12.9372	-12.4536	-13.0917	-24.6151	-17.6625	-28.1554
OG1RF_10414	+	1.47343	-6.61742	algC	phosphomannomutase	AEA93101.1	PF02878,PF02879,PF02880,PF00408	-13.507	-13.9137	-13.502	-24.2682	-19.2004	-17.3063
OG1RF_10417	+	2.61099	-10.2224	pbp2A	penicillin-binding_protein_2A	AEA93104.1	PF00912,PF00905	-12.3688	-12.2157	-12.6231	-19.8205	-23.1062	-24.9478
OG1RF_10417	+	1.67467	-7.79908	pbp2A	penicillin-binding_protein_2A	AEA93104.1	PF00912,PF00905	-12.7589	-13.1308	-12.8916	-19.0756	-18.1788	-24.9241
OG1RF_10417	+	1.54931	-8.42243	pbp2A	penicillin-binding_protein_2A	AEA93104.1	PF00912,PF00905	-12.6334	-13.3257	-13.3154	-23.5443	-24.4445	-16.5531
OG1RF_10426	+	2.17946	-10.7068	NA	ABC_superfamily_ATP_binding_cassette_transporter,_ABC_protein	AEA93113.1	PF00005	-12.5703	-12.3202	-12.6803	-19.1492	-25.8188	-24.7233
OG1RF_10427	+	1.79558	-9.93595	NA	ABC_superfamily_ATP_binding_cassette_transporter,_membrane_protein	AEA93114.1	PF05975	-12.778	-12.7421	-12.881	-26.0419	-24.2816	-17.8854
OG1RF_10431	+	4.78073	-12.5877	fruK	1-phosphofructokinase	AEA93118.1	PF00294	-13.6241	-13.2877	-13.1175	-26.3668	-26.4779	-24.9478
OG1RF_10436	+	1.99838	-8.53686	NA	GNAT_family_acetyltransferase	AEA93123.1	PF00583	-12.5274	-12.0656	-12.037	-18.9755	-24.4445	-18.8205
OG1RF_10442	+	1.93471	-10.9277	NA	putative_lipoprotein	AEA93129.1	NA	-12.7192	-13.0165	-13.3648	-19.0756	-25.7448	-27.0631
OG1RF_10454	+	1.12636	-6.28274	fruA	PTS_family_fructose_porter,_IIABC_component	AEA93141.1	PF00359,PF02379,PF02378	-14.7941	-14.7576	-14.9361	-18.7941	-18.196	-26.3459
OG1RF_10497	+	3.98665	-12.512	uvrB	excision_endonuclease_subunit_UvrB	AEA93184.1	PF04851,PF00271,PF02151	-12.9868	-13.9589	-13.4853	-24.4677	-26.7018	-26.7975
OG1RF_10503	+	7.49951	-12.7271	NA	PEP_phosphonomutase_family_protein	AEA93190.1	NA	-12.3787	-12.1366	-12.2936	-24.8855	-25.157	-24.9478
OG1RF_10504	+	1.61843	-8.07821	NA	thioredoxin_superfamily_protein	AEA93191.1	NA	-13.1923	-13.0768	-13.2733	-23.5462	-23.538	-16.6928
OG1RF_10507	+	1.47014	-9.78472	NA	membrane_protein	AEA93194.1	PF07784	-12.6492	-12.3197	-12.7444	-25.1114	-16.1982	-25.7579
OG1RF_10508	+	2.80552	-12.8198	NA	von_Willebrand_factor_domain_LPTXG_domain_protein	AEA93195.1	PF00092,PF00746	-13.2935	-12.809	-12.9196	-23.8888	-24.4445	-29.1482
OG1RF_10508	+	2.31975	-10.1833	NA	von_Willebrand_factor_domain_LPTXG_domain_protein	AEA93195.1	PF00092,PF00746	-12.3805	-12.9261	-12.698	-23.4677	-19.488	-25.5988
OG1RF_10508	+	2.06179	-8.96288	NA	von_Willebrand_factor_domain_LPTXG_domain_protein	AEA93195.1	PF00092,PF00746	-13.2504	-12.9746	-13.0944	-23.6259	-24.2307	-18.3514
OG1RF_10508	+	1.7732	-8.0437	NA	von_Willebrand_factor_domain_LPTXG_domain_protein	AEA93195.1	PF00092,PF00746	-12.6501	-12.394	-12.6518	-18.9101	-18.2535	-24.6634
OG1RF_10511	+	1.6131	-7.88816	NA	glycerophosphoryl_diester_phosphodiesterase	AEA93198.1	PF03009	-14.7657	-15.0836	-14.8698	-24.6954	-25.3511	-18.337
OG1RF_10512	+	0.991487	-7.3749	NA	MutT/NUDIX_family_protein	AEA93199.1	PF00293	-12.5377	-12.7805	-12.5112	-17.3086	-26.8997	-15.7457
OG1RF_10514	+	1.15578	-7.17867	rpoN	DNA-directed_RNA_polymerase_sigma_subunit_RpoN	AEA93201.1	PF00309,PF04963,PF04552	-13.9026	-13.8043	-14.7378	-24.4025	-24.0595	-15.5188
OG1RF_10516	+	1.94111	-10.6723	NA	acyltransferase	AEA93203.1	PF01757	-12.6479	-13.4381	-12.8805	-18.8819	-26.4279	-25.6738
OG1RF_10518		0.668252	-4.83498	NA	MFS_family_drug_resistance_transporter	AEA93205.1	PF07690	-13.6223	-13.2797	-13.4445	-24.8171	-15.5324	-14.502
OG1RF_10519	+	2.29492	-10.4382	NA	esterase	AEA93206.1	PF00756	-13.0775	-12.5636	-12.9603	-19.8205	-23.8931	-26.2023
OG1RF_10522	+	1.80534	-10.2095	NA	multidrug_resistance_ABC_superfamily_ATP_binding_cassette_transporter,_membrane_protein	AEA93209.1	PF00664,PF00005	-12.6111	-12.4435	-12.5733	-22.6068	-18.4461	-27.2035
OG1RF_10522	+	1.77598	-10.8324	NA	multidrug_resistance_ABC_superfamily_ATP_binding_cassette_transporter,_membrane_protein	AEA93209.1	PF00664,PF00005	-13.0353	-13.0621	-12.8691	-24.6529	-18.7174	-28.0934
OG1RF_10530	+	4.08133	-12.8556	NA	type_2_phosphatidic_acid_phosphatase	AEA93217.1	PF01569	-13.4461	-13.0794	-12.9603	-24.4677	-26.8202	-26.7646
OG1RF_10541	+	1.95061	-11.9735	NA	transglycosylase-associated_protein	AEA93228.1	PF04226	-12.346	-12.5105	-12.7233	-24.8019	-28.9932	-19.7051
OG1RF_10547	+	1.915	-10.8833	manX3	PTS_family_mannose_porter,_IIAB_component	AEA93234.1	PF03610,PF03830	-13.2707	-12.8418	-12.9182	-18.9101	-26.0621	-26.7085
OG1RF_10548	+	2.12084	-8.0313	NA	PTS_family_mannose/fructose/sorbose_porter_component_IIC	AEA93235.1	PF03609	-12.2316	-12.2471	-11.9644	-18.7681	-23.3882	-18.3807
OG1RF_10548	+	1.73509	-8.22311	NA	PTS_family_mannose/fructose/sorbose_porter_component_IIC	AEA93235.1	PF03609	-13.0478	-12.4274	-12.6428	-18.7941	-18.8006	-25.1925
OG1RF_10548	+	1.2644	-7.77426	NA	PTS_family_mannose/fructose/sorbose_porter_component_IIC	AEA93235.1	PF03609	-12.786	-12.8664	-12.729	-19.0056	-16.5392	-26.1594
OG1RF_10549	+	4.09543	-5.37737	NA	PTS_family_mannose/fructose/sorbose_porter_component_IID	AEA93236.1	PF03613	-12.2471	-12.5082	-12.9857	-18.0597	-17.4906	-18.3228
OG1RF_10553	+	1.581	-11.2975	rsuA2	ribosomal_small_subunit_pseudouridine_synthase_A	AEA93240.1	PF01479,PF00849	-12.6995	-12.4032	-12.9126	-17.5365	-26.0828	-28.2884
OG1RF_10553	+	1.40602	-8.09667	rsuA2	ribosomal_small_subunit_pseudouridine_synthase_A	AEA93240.1	PF01479,PF00849	-12.8074	-12.9673	-13.0592	-26.3983	-18.6096	-18.116
OG1RF_10558	+	1.54263	-11.3725	dhdh	putative_trans-1,2-dihydrobenzene-1,2-diol_dehydrogenase	AEA93245.1	PF01408,PF02894	-12.3304	-12.9238	-12.5968	-23.009	-18.6625	-30.2969
OG1RF_10559	+	1.88197	-10.8811	NA	BglG_family_transcriptional_antiterminator	AEA93246.1	PF08279,PF00874	-12.3394	-12.4638	-12.4524	-18.2993	-24.8633	-26.7362
OG1RF_10559	+	2.18174	-9.22659	NA	BglG_family_transcriptional_antiterminator	AEA93246.1	PF08279,PF00874	-12.6233	-12.9403	-12.9506	-23.3243	-24.311	-18.5586
OG1RF_10563	+	1.46973	-9.73991	NA	permease	AEA93250.1	NA	-12.9728	-12.7897	-12.6082	-26.0428	-25.1395	-16.408
OG1RF_10564	+	1.91022	-11.2506	NA	hypothetical_protein	AEA93251.1	NA	-12.8666	-12.7325	-13.0401	-18.9461	-26.5778	-26.867
OG1RF_10564	+	1.49813	-10.7459	NA	hypothetical_protein	AEA93251.1	NA	-12.7761	-13.17	-12.86	-25.3181	-17.2947	-28.4313
OG1RF_10564	+	1.42349	-10.5604	NA	hypothetical_protein	AEA93251.1	NA	-11.2474	-11.0499	-11.3552	-24.4677	-14.9271	-25.9391
OG1RF_10565	+	2.00568	-12.3312	NA	PTS_family_porter_component_IIC	AEA93252.1	PF02378	-12.1283	-11.9502	-12.0851	-19.1078	-26.3485	-27.7009
OG1RF_10568	+	1.78677	-8.0021	NA	metal-dependent_hydrolase	AEA93255.1	PF07969	-13.4558	-12.9762	-13.2218	-18.8272	-19.6329	-25.2
OG1RF_10568	+	1.51918	-9.37476	NA	metal-dependent_hydrolase	AEA93255.1	PF07969	-13.9338	-13.5427	-14.0199	-17.5981	-25.1618	-26.8607
OG1RF_10585	+	2.4594	-11.05	NA	M_protein_trans-acting_positive_regulator	AEA93272.1	PF05043	-12.952	-12.8345	-13.1564	-24.3803	-26.9314	-20.781
OG1RF_10585	+	1.45183	-7.89749	NA	M_protein_trans-acting_positive_regulator	AEA93272.1	PF05043	-12.6986	-12.784	-12.7536	-18.8272	-17.4669	-25.6345
OG1RF_10586	+	1.46871	-10.1226	wzb	putative_protein-tyrosine-phosphatase	AEA93273.1	NA	-12.3394	-12.4723	-12.5294	-25.0151	-16.2311	-26.4628
OG1RF_10587	+	1.96491	-10.1176	NA	hypothetical_protein	AEA93274.1	NA	-13.1571	-12.8929	-13.2305	-24.6678	-18.8006	-26.1648
OG1RF_10593	+	2.08887	-13.163	opuCC	glycine/betaine/carnitine/choline_ABC_superfamily_ATP_binding_cassette_transporter,_binding_protein	AEA93280.1	PF04069	-11.6486	-11.6456	-11.5289	-19.5642	-26.1598	-28.5882
OG1RF_10596	+	1.93085	-11.2244	NA	hypothetical_protein	AEA93283.1	NA	-12.9771	-12.5252	-12.5465	-26.8165	-18.8272	-26.0783
OG1RF_10597	+	1.935	-7.30652	gloA4	lactoylglutathione_lyase	AEA93284.1	PF00903	-12.8842	-12.6934	-13.3466	-19.2625	-23.5016	-18.0796
OG1RF_10600	+	4.67273	-12.0895	NA	putative_calcium-transporting_ATPase	AEA93287.1	PF00690,PF00122,PF00702,PF00689	-12.7282	-12.5425	-12.7499	-23.7808	-25.5603	-24.9478
OG1RF_10600	+	1.83629	-11.9579	NA	putative_calcium-transporting_ATPase	AEA93287.1	PF00690,PF00122,PF00702,PF00689	-13.0885	-12.9746	-12.9946	-19.4257	-29.2085	-26.2972
OG1RF_10600	+	1.37125	-8.37653	NA	putative_calcium-transporting_ATPase	AEA93287.1	PF00690,PF00122,PF00702,PF00689	-13.529	-13.1599	-13.4837	-18.9101	-18.9244	-27.4677
OG1RF_10602	+	1.68055	-9.72572	NA	cro/CI_family_transcriptional_regulator	AEA93289.1	PF01381	-12.8651	-13.2949	-12.9444	-23.7423	-26.7387	-17.8006
OG1RF_10603	+	1.64121	-10.7284	copB	P-ATPase_superfamily_P-type_ATPase_copper_(Cu)_transporter	AEA93290.1	PF00122,PF00702	-13.007	-12.5832	-12.8015	-17.9755	-24.4141	-28.1872
OG1RF_10633	+	1.84187	-10.6768	NA	hypothetical_protein	AEA93320.1	NA	-12.7879	-13.3466	-12.8741	-25.296	-18.6388	-27.1042
OG1RF_10637	+	1.99255	-10.4055	oppC	oligopeptide_ABC_superfamily_ATP_binding_cassette_transporter,_membrane_protein	AEA93324.1	PF00528	-13.0938	-13.5256	-12.8443	-25.5698	-26.0662	-19.044
OG1RF_10639	+	1.59565	-7.00177	oppF	ABC_superfamily_ATP_binding_cassette_transporter,_ABC_protein	AEA93326.1	PF00005,PF08352	-13.6333	-13.8655	-13.1464	-18.0916	-24.5148	-19.044
OG1RF_10656	+	1.81298	-11.7432	NA	amino_acid_permease	AEA93343.1	PF00324	-11.9398	-11.9148	-11.935	-23.7159	-18.6388	-28.6647
OG1RF_10656	+	1.65411	-11.9389	NA	amino_acid_permease	AEA93343.1	PF00324	-13.0147	-12.7359	-12.6791	-18.3807	-26.5119	-29.3539
OG1RF_10665	+	1.73436	-11.2811	NA	ABC_superfamily_ATP_binding_cassette_transporter,_ABC_protein	AEA93352.1	PF00005,PF08402	-13.0292	-13.5239	-13.2428	-18.6867	-27.7147	-27.2378
OG1RF_10687	+	1.53619	-9.69532	NA	AraC_family_transcriptional_regulator	AEA93374.1	PF00165	-13.1025	-13.2066	-13.4575	-17.2004	-26.5943	-25.0579
OG1RF_10690	+	1.70949	-10.3945	NA	MerR_family_transcriptional_regulator	AEA93377.1	NA	-13.1669	-13.678	-13.2805	-18.2993	-26.024	-26.9857
OG1RF_10693	+	1.70885	-10.8915	NA	hypothetical_protein	AEA93380.1	NA	-12.0367	-12.0065	-12.0891	-25.0342	-26.5437	-17.2289
OG1RF_10697	+	2.04436	-9.85068	NA	hypothetical_protein	AEA93384.1	NA	-13.0303	-12.4901	-12.9661	-23.8888	-25.5051	-18.6447
OG1RF_10699	+	2.05321	-8.50481	NA	hypothetical_protein	AEA93386.1	NA	-12.7654	-12.6125	-12.595	-19.5093	-24.7245	-19.2535
OG1RF_10707	+	3.33112	-6.78838	NA	DNA_repair_exonuclease	AEA93394.1	PF00149	-12.6933	-12.4108	-12.3935	-19.1831	-20.4441	-18.2356
OG1RF_10708	+	6.01073	-12.6501	pepQ	xaa-Pro_dipeptidase	AEA93395.1	PF01321,PF00557	-12.5445	-12.5347	-12.6204	-24.9804	-25.7218	-24.9478
OG1RF_10708	+	1.64286	-8.62882	pepQ	xaa-Pro_dipeptidase	AEA93395.1	PF01321,PF00557	-13.0804	-13.4413	-13.2979	-24.0048	-24.577	-17.1242
OG1RF_10718	+	1.89654	-11.0339	recN	DNA_repair_protein_RecN	AEA93405.1	PF02463	-12.6233	-13.2402	-12.754	-25.8629	-18.8272	-27.029
OG1RF_10755	+	2.23653	-9.83342	NA	hypothetical_protein	AEA93442.1	NA	-13.0506	-13.5003	-13.2258	-19.5642	-24.0403	-25.6725
OG1RF_10756		0.636081	-5.03537	rpsI2	30S_ribosomal_protein_S9	AEA93443.1	PF03992	-12.8438	-12.439	-12.6831	-13.7163	-14.5461	-24.8096
OG1RF_10760	+	1.99018	-10.4113	NA	Lysyl-tRNA_synthetase_(class_II)	AEA93447.1	PF03706,PF04329,PF04330,PF04331	-12.8636	-13.0943	-13.3831	-19.044	-25.1208	-26.41
OG1RF_10765	+	2.19295	-10.7425	drrC	daunorubicin_resistance_protein	AEA93452.1	PF00005	-13.0326	-12.7318	-13.2218	-19.7681	-24.8236	-26.6221
OG1RF_10765	+	2.04944	-11.2547	drrC	daunorubicin_resistance_protein	AEA93452.1	PF00005	-12.9472	-12.9649	-12.8054	-19.4669	-25.996	-27.0187
OG1RF_10765	+	1.92985	-10.8528	drrC	daunorubicin_resistance_protein	AEA93452.1	PF00005	-12.8887	-13.311	-13.419	-19.6566	-24.3385	-28.1819
OG1RF_10766	+	1.73417	-8.96455	NA	amidase	AEA93453.1	PF01425,PF00746	-12.8379	-13.3909	-12.8732	-19.1831	-20.1969	-26.6156
OG1RF_10766	+	1.42601	-9.34104	NA	amidase	AEA93453.1	PF01425,PF00746	-13.0164	-12.7664	-12.7545	-19.2993	-18.983	-28.2781
OG1RF_10769	+	1.47913	-9.13851	ndk	nucleoside_diphosphate_kinase	AEA93456.1	PF00334	-12.8156	-12.4604	-13.3831	-24.8871	-24.8648	-16.3228
OG1RF_10774	+	1.49736	-10.5431	NA	xanthine/uracil_permease_family_protein	AEA93461.1	PF00860	-12.6919	-12.7573	-12.7081	-25.5268	-16.8373	-27.4226
OG1RF_10775	+	1.92903	-9.52061	NA	drug:H+_antiporter-1_family_protein	AEA93462.1	PF07690	-13.6989	-13.6351	-13.7537	-19.0056	-24.4263	-26.2176
OG1RF_10804	+	1.56104	-10.6558	NA	ATP-binding_protein	AEA93491.1	PF04326	-14.0538	-13.7457	-13.7105	-18.4257	-26.1242	-28.9274
OG1RF_10806	+	2.17999	-1.27607	NA	hypothetical_protein	AEA93493.1	NA	-12.7115	-12.8522	-12.8641	-14.262	-13.6078	-14.3862
OG1RF_10823	+	5.35805	-12.1518	NA	ATP-binding_nuclease	AEA93510.1	NA	-12.6704	-13.1887	-12.9497	-25.453	-24.4445	-25.3668
OG1RF_10824	+	1.77563	-8.71011	NA	UvrD/REP_helicase	AEA93511.1	PF00580	-12.6479	-12.8807	-12.2808	-18.4933	-19.8072	-25.6393
OG1RF_10842	+	1.73472	-10.7638	NA	N-acyl-D-amino-acid_deacylase	AEA93529.1	PF07969	-13.1817	-13.0315	-12.8888	-25.7503	-18.2762	-27.3669
OG1RF_10850		0.587876	-4.33672	galE2	UDP-glucose_4-epimerase	AEA93537.1	PF01370	-13.292	-13.8698	-13.2067	-13.8828	-15.1714	-24.3246
OG1RF_10858	+	1.58739	-8.85053	NA	MFS_family_major_facilitator_transporter	AEA93545.1	PF07690	-14.3346	-14.5427	-13.9635	-24.9541	-18.0876	-26.3507
OG1RF_10869	+	1.94097	-11.2086	NA	von_Willebrand_factor_type_A_domain_protein	AEA93556.1	PF00092,PF05738	-12.567	-12.9642	-12.9429	-18.9755	-26.5121	-26.6123
OG1RF_10871	+	1.62424	-9.12797	NA	cell_wall_surface_anchor_family_protein	AEA93558.1	PF05738,PF00746	-13.062	-12.7074	-12.7097	-25.6027	-23.2585	-17.0018
OG1RF_10871	+	1.02701	-7.15636	NA	cell_wall_surface_anchor_family_protein	AEA93558.1	PF05738,PF00746	-14.6024	-13.8272	-14.2762	-24.5224	-24.7871	-14.8655
OG1RF_10875	+	4.61076	-12.0541	NA	hypothetical_protein	AEA93562.1	NA	-13.1377	-13.1784	-13.4969	-24.4677	-25.2089	-26.2986
OG1RF_10878	+	1.87339	-10.7132	NA	collagen_adhesin_protein	AEA93565.1	PF05737,PF00746	-12.5772	-12.9779	-13.0478	-18.5867	-25.3812	-26.7747
OG1RF_10882	+	1.76762	-11.5532	NA	APC_family_amino_acid-polyamine-organocation_transporter	AEA93569.1	PF00324	-13.5427	-12.8199	-13.1105	-18.9755	-26.5305	-28.6265
OG1RF_10883	+	1.48095	-8.78747	NA	hypothetical_protein	AEA93570.1	NA	-12.9056	-12.6881	-12.592	-19.1078	-26.9992	-18.441
OG1RF_10887	+	1.13968	-9.31539	NA	iron-sulfur_cluster-binding_protein	AEA93574.1	PF02589	-12.7776	-12.8807	-12.6216	-25.0086	-14.4558	-26.7615
OG1RF_10913	+	4.48134	-11.9073	NA	mechanosensitive_ion_channel	AEA93600.1	PF00924	-13.1948	-12.7769	-12.9041	-24.4677	-24.1481	-25.982
OG1RF_10917	+	1.19687	-7.86932	gloA5	lactoylglutathione_lyase	AEA93604.1	PF00903	-12.9467	-12.7386	-12.9823	-24.4677	-23.1837	-14.6241
OG1RF_10918	+	1.33221	-7.91774	NA	MutT/NUDIX_family_protein	AEA93605.1	PF00293	-12.92	-12.482	-12.8569	-18.4669	-26.189	-17.3563
OG1RF_10919	+	1.23876	-8.85676	NA	cof_family_protein	AEA93606.1	PF08282	-12.758	-13.1831	-12.754	-18.3807	-18.4206	-28.4641
OG1RF_10927	+	2.22601	-11.5424	NA	YpsA_like_protein	AEA93614.1	PF06908	-11.6807	-11.7865	-11.9681	-19.044	-25.8016	-25.2167
OG1RF_10932	+	1.15629	-8.47419	nth	endonuclease_III	AEA93619.1	PF00730,PF00633	-12.8587	-13.2906	-13.1003	-18.4669	-17.7713	-28.4339
OG1RF_10943	+	1.59411	-11.7231	trpF	N-(5phosphoribosyl)anthranilate_isomerase	AEA93630.1	PF04461	-13.3481	-12.8975	-13.244	-26.7017	-18.3563	-29.6008
OG1RF_10943	+	0.828515	-6.74745	trpF	N-(5phosphoribosyl)anthranilate_isomerase	AEA93630.1	PF04461	-13.5222	-13.9844	-14.1555	-15.6536	-28.0285	-18.2223
OG1RF_10946	+	3.01397	-5.70147	murA	UDP-N-acetylglucosamine_1-carboxyvinyltransferase	AEA93633.1	PF00275	-13.3272	-13.1218	-12.7701	-19.0056	-19.7425	-17.5754
OG1RF_10953	+	1.88066	-10.3826	NA	oxygen-insensitive_NADPH_nitroreductase	AEA93640.1	PF00881	-13.0214	-12.5455	-13.2241	-18.7941	-24.0002	-27.1444
OG1RF_10954	+	1.23258	-7.08203	luxS	S-ribosylhomocysteine_lyase	AEA93641.1	PF02664	-13.2361	-12.7734	-12.4395	-17.0421	-25.2723	-17.3807
OG1RF_10956	+	1.76064	-11.5378	dapA	dihydrodipicolinate_synthase	AEA93643.1	PF00701	-12.6023	-13.2334	-13.0278	-18.7112	-26.4263	-28.3395
OG1RF_10999	+	1.69614	-9.55221	NA	NADPH-dependent_FMN_reductase_domain_protein	AEA93686.1	PF03358	-13.1546	-13.541	-13.0504	-20.6613	-19.8612	-27.8801
OG1RF_11019		0.311379	-0.415768	pavA	fibronectin_binding_protein_A	AEA93706.1	PF05833,PF05670	-14.3831	-14.2906	-13.8526	-15.6314	-14.0686	-14.0736
OG1RF_11026	+	1.51823	-10.0855	NA	protein_of_hypothetical_function_DUF1212	AEA93713.1	PF06738	-14.4461	-13.7757	-14.2395	-18.6096	-24.9637	-29.1444
OG1RF_11036	+	2.12061	-10.7333	NA	E1-E2_family_cation-transporting_ATPase	AEA93723.1	PF00122,PF00702	-13.6799	-12.702	-12.7787	-19.6096	-25.1471	-26.6037
OG1RF_11036	+	1.68265	-9.61071	NA	E1-E2_family_cation-transporting_ATPase	AEA93723.1	PF00122,PF00702	-13.5953	-13.4721	-13.4397	-25.3649	-26.0355	-17.9388
OG1RF_11037	+	1.40133	-9.75641	NA	cell_wall_surface_anchor_family_protein	AEA93724.1	PF05737,PF05738,PF00746	-12.6309	-12.6631	-12.8015	-24.5239	-16.0936	-26.7472
OG1RF_11066	+	1.8348	-10.4572	NA	GNAT_family_acetyltransferase	AEA93753.1	PF00583	-12.8267	-13.3678	-13.0519	-18.7681	-24.4445	-27.4054
OG1RF_11081	+	1.5096	-9.80206	NA	hypothetical_protein	AEA93768.1	NA	-13.3909	-13.3466	-13.068	-17.2113	-27.1219	-24.8785
OG1RF_11109	+	1.266	-8.62384	NA	hypothetical_protein	AEA93796.1	NA	-14.3287	-13.2123	-13.6517	-25.6214	-25.4467	-15.9961
OG1RF_11130	+	1.91059	-10.8446	NA	pheromone_cAM373_lipoprotein	AEA93817.1	PF03413	-13.1479	-12.7264	-12.881	-18.8543	-25.4149	-27.0198
OG1RF_11136	+	1.02594	-8.86382	nplT	neopullulanase	AEA93823.1	PF02903,PF00128	-13.0449	-13.2667	-13.6536	-24.5699	-14.2848	-27.702
OG1RF_11137	+	2.22981	-10.7399	dexB	glucan_1,6-alpha-glucosidase	AEA93824.1	PF00128	-12.2413	-11.878	-12.0644	-18.7941	-24.6614	-24.9478
OG1RF_11137	+	1.35715	-8.59509	dexB	glucan_1,6-alpha-glucosidase	AEA93824.1	PF00128	-14.6761	-14.1607	-13.7517	-24.0081	-17.1874	-27.1782
OG1RF_11138	+	5.01101	-12.1559	malL	oligo-1,6-glucosidase	AEA93825.1	PF00128	-13.2393	-13.2432	-13.5358	-26.3292	-25.2089	-24.9478
OG1RF_11138	+	2.10929	-10.6526	malL	oligo-1,6-glucosidase	AEA93825.1	PF00128	-12.5457	-12.2432	-12.3631	-18.7425	-25.4195	-24.9478
OG1RF_11140	+	1.50343	-9.02028	mgtA2	magnesium-importing_ATPase	AEA93827.1	PF00690,PF00122,PF00702	-12.0732	-12.2732	-11.917	-18.4933	-18.1788	-26.6521
OG1RF_11153	+	1.34206	-9.38799	NA	membrane_protein	AEA93840.1	PF01594	-13.253	-13.8168	-13.842	-16.9755	-23.9167	-28.1835
OG1RF_11154	+	1.81875	-10.7471	NA	integral_membrane_protein	AEA93841.1	PF02698	-12.8175	-13.3391	-12.9126	-18.5365	-26.898	-25.8761
OG1RF_11156	+	1.20934	-6.17691	NA	hypothetical_protein	AEA93843.1	NA	-15.661	-15.0836	-18.542	-23.5998	-18.488	-25.7296
OG1RF_11164	+	1.2942	-9.00551	NA	VanZ/RDD_domain_protein	AEA93851.1	PF04892,PF06271	-12.8923	-13.4269	-13.0592	-22.7933	-16.1874	-27.4142
OG1RF_11188	+	1.81984	-11.5205	NA	ABC_superfamily_ATP_binding_cassette_transporter,_ABC_protein	AEA93875.1	PF00005	-13.2661	-13.1756	-13.9774	-19.4669	-28.6836	-26.8302
OG1RF_11197	+	2.49322	-10.4374	NA	ABC_superfamily_ATP_binding_cassette_transporter,_membrane_protein	AEA93884.1	NA	-13.7047	-13.648	-14.4238	-24.5477	-21.4461	-27.0949
OG1RF_11229	+	4.95065	-10.0448	NA	oligopeptide_ABC_superfamily_ATP_binding_cassette_transporter,_binding_protein	AEA93916.1	PF00496	-14.2791	-14.1476	-14.4953	-23.71	-24.3986	-24.9478
OG1RF_11230	+	3.00743	-13.4506	sacT	SacPA_operon_antiterminator	AEA93917.1	PF03123,PF00874	-12.6587	-12.5582	-12.6875	-24.148	-29.1603	-24.9478
OG1RF_11230	+	1.26087	-9.26345	sacT	SacPA_operon_antiterminator	AEA93917.1	PF03123,PF00874	-12.4177	-12.2209	-12.209	-19.9446	-16.5392	-28.1541
OG1RF_11232	+	1.77457	-10.7353	NA	DNA-binding/PRD_domain_protein	AEA93919.1	PF08279,PF00874	-12.4843	-12.8011	-12.9112	-18.0402	-26.2691	-26.0932
OG1RF_11278	+	1.33232	-7.94558	NA	hypothetical_protein	AEA93965.1	NA	-13.1601	-13.1308	-12.9622	-17.8105	-18.6928	-26.5865
OG1RF_11285	+	1.72209	-9.73827	aroA	3-phosphoshikimate_1-carboxyvinyltransferase	AEA93972.1	PF00275	-12.5489	-12.5282	-12.9343	-25.4471	-24.4445	-17.3346
OG1RF_11293	+	3.77608	-12.0544	NA	CPA1_family_monovalent_cation:proton_(H+)_antiporter-1	AEA93980.1	PF00999	-14.4787	-13.8335	-13.8612	-24.4677	-27.3622	-26.5067
OG1RF_11304	+	1.59149	-7.22279	NA	fur_family_transcriptional_regulator	AEA93991.1	PF01475	-12.4243	-12.4429	-12.6417	-23.6308	-19.0208	-16.5256
OG1RF_11325	+	1.13012	-8.27404	NA	integral_membrane_protein	AEA94012.1	NA	-13.9271	-14.1216	-13.4986	-25.6701	-15.2479	-25.4515
OG1RF_11329	+	4.97429	-11.7431	pflB	formate_acetyltransferase	AEA94016.1	PF02901,PF01228	-12.8118	-12.6194	-13.1597	-23.8115	-25.061	-24.9478
OG1RF_11329	+	1.45496	-8.46654	pflB	formate_acetyltransferase	AEA94016.1	PF02901,PF01228	-12.688	-12.6722	-13.266	-18.5147	-26.7301	-18.781
OG1RF_11346	+	1.30936	-10.0673	NA	sensor_histidine_kinase	AEA94033.1	PF07568,PF02518	-13.2615	-13.5513	-14.2173	-16.5811	-26.8853	-27.7658
OG1RF_11356	+	1.79807	-10.748	NA	aldose_epimerase	AEA94043.1	PF01263	-13.0421	-13.2807	-13.1029	-18.6867	-25.4104	-27.5727
OG1RF_11365	+	1.83606	-9.87611	rnhB	ribonuclease_H	AEA94052.1	PF01351	-13.4672	-13.2057	-12.8474	-24.1692	-18.4669	-26.5125
OG1RF_11409	+	4.06792	-12.3681	NA	NADPH-dependent_FMN_reductase_domain_protein	AEA94096.1	PF03358	-12.9546	-13.0777	-12.4619	-24.4677	-24.4488	-26.682
OG1RF_11415	+	3.95851	-12.3223	NA	sensor_histidine_kinase	AEA94102.1	PF08448,PF00512,PF02518	-12.9787	-13.3893	-13.4333	-25.1961	-24.4445	-27.1277
OG1RF_11415	+	1.45397	-9.47559	NA	sensor_histidine_kinase	AEA94102.1	PF08448,PF00512,PF02518	-14.7697	-13.8655	-13.7798	-17.7941	-25.1908	-27.8568
OG1RF_11417	+	2.23902	-10.7335	aspC2	aminotransferase	AEA94104.1	PF00155	-13.6278	-13.3602	-13.4754	-24.5	-20.6376	-27.5262
OG1RF_11418	+	1.60189	-9.62526	NA	family_38_glycosyl_hydrolase	AEA94105.1	PF01074,PF07748	-14.7697	-14.1687	-15.0936	-18.8819	-27.7174	-26.3085
OG1RF_11420	+	2.1051	-11.1258	NA	GntR_family_sugar-binding_transcriptional_regulator	AEA94107.1	PF00392,PF00532	-12.8379	-12.886	-12.914	-19.5093	-26.5593	-25.9466
OG1RF_11428	+	1.73408	-9.41804	carA	carbamoyl-phosphate_synthase,_small_subunit	AEA94115.1	PF00988,PF00117	-13.6333	-14.182	-14.1687	-18.6329	-24.9051	-26.7001
OG1RF_11445	+	1.41636	-8.89773	nfo	deoxyribonuclease_IV_(phage-T(4)-induced)	AEA94132.1	PF01261	-13.8916	-14.7066	-14.2734	-17.9905	-28.0768	-23.4975
OG1RF_11447	+	1.75013	-12.4829	NA	hypothetical_protein	AEA94134.1	NA	-13.3709	-12.7812	-12.3731	-19.2993	-26.465	-30.2093
OG1RF_11450	+	3.72533	-13.1489	pbp1B	penicillin-binding_protein_1B	AEA94137.1	PF00912,PF00905	-12.8074	-13.512	-13.1251	-26.7117	-24.4445	-27.735
OG1RF_11450	+	0.829902	-2.48291	pbp1B	penicillin-binding_protein_1B	AEA94137.1	PF00912,PF00905	-13.5171	-13.2315	-13.8462	-13.8828	-18.5867	-15.574
OG1RF_11453	+	3.2787	-7.81499	ccpA	catabolite_control_protein_A	AEA94140.1	PF00356,PF00532	-17.116	-16.4591	-17.567	-23.6132	-26.026	-24.9478
OG1RF_11483	+	1.2626	-8.52251	NA	protein_of_hypothetical_function_UPF0029	AEA94170.1	PF01205,PF09186	-13.8272	-12.9754	-13.0976	-24.6833	-25.2657	-15.5188
OG1RF_11488	+	1.06049	-7.22636	NA	hypothetical_protein	AEA94175.1	PF07853	-13.4445	-13.2906	-13.4558	-26.9565	-16.6373	-18.2762
OG1RF_11498	+	1.5047	-10.8837	purK	phosphoribosylaminoimidazole_carboxylase_ATPase_subunit_PurK	AEA94185.1	PF02222	-14.5882	-13.9774	-14.482	-19.0756	-26.067	-30.5561
OG1RF_11575	+	2.75591	-4.95666	NA	hypothetical_protein	AEA94262.1	PF06081	-18.7489	-18.0208	-18.3086	-24.5474	-22.4461	-22.9548
OG1RF_11583	+	4.10427	-12.0764	NA	GNAT_family_acetyltransferase	AEA94270.1	PF00583	-13.5583	-13.7105	-13.8916	-24.4677	-25.9595	-26.9623
OG1RF_11584	+	1.91429	-9.56957	NA	C4-dicarboxylate_anaerobic_carrier	AEA94271.1	PF03606	-12.2478	-13.1407	-12.7336	-22.7053	-18.2947	-25.8308
OG1RF_11586	+	1.28823	-7.1446	NA	transcriptional_regulator	AEA94273.1	PF00356,PF00294	-12.6509	-12.941	-12.7114	-24.8157	-15.9681	-18.9534
OG1RF_11586	+	1.17377	-9.16623	NA	transcriptional_regulator	AEA94273.1	PF00356,PF00294	-13.0568	-12.7622	-12.9976	-25.106	-14.8023	-26.4071
OG1RF_11588	+	2.41136	-11.5102	NA	hypothetical_protein	AEA94275.1	NA	-12.5457	-12.6398	-12.6632	-20.2974	-26.2251	-25.8568
OG1RF_11595	+	0.848028	-6.19525	NA	hypothetical_protein	AEA94282.1	NA	-13.3287	-13.5053	-13.574	-17.8995	-26.2202	-14.8741
OG1RF_11599	+	2.20756	-9.38701	NA	GntR_family_transcriptional_regulator	AEA94286.1	PF00392,PF07702	-13.2258	-13.6704	-13.2571	-19.2625	-24.065	-24.9868
OG1RF_11603	+	2.45453	-5.40674	NA	hypothetical_protein	AEA94290.1	NA	-12.92	-12.833	-12.734	-19.6096	-18.488	-16.6096
OG1RF_11606	+	3.99783	-12.2761	NA	bicyclomycin_resistance_protein	AEA94293.1	PF07690	-12.9594	-13.2296	-12.9593	-24.6394	-24.4445	-26.8927
OG1RF_11607	+	1.59467	-7.34935	NA	membrane-oligosaccharide_glycerophosphotransferase	AEA94294.1	PF00884	-13.7417	-13.2296	-13.2866	-18.4669	-24.9779	-18.8612
OG1RF_11621	+	1.21589	-7.16514	NA	NgoFVII_restriction_endonuclease_superfamily_protein	AEA94308.1	NA	-12.735	-12.6644	-13.0938	-17.1555	-25.5269	-17.3063
OG1RF_11622	+	4.73882	-11.3085	bbvIM	DNA_(cytosine-5-)-methyltransferase	AEA94309.1	PF00145	-14.2507	-13.4837	-13.5811	-25.8433	-24.4499	-24.9478
OG1RF_11622	+	1.86886	-10.6269	bbvIM	DNA_(cytosine-5-)-methyltransferase	AEA94309.1	PF00145	-12.8948	-12.489	-12.9173	-26.1214	-25.6946	-18.366
OG1RF_11622	+	1.55095	-10.5719	bbvIM	DNA_(cytosine-5-)-methyltransferase	AEA94309.1	PF00145	-12.4342	-13.2727	-12.9343	-24.8894	-17.4565	-28.0111
OG1RF_11628	+	1.79323	-8.40985	NA	YitT_family_protein	AEA94315.1	PF02588	-12.9409	-12.995	-12.63	-22.9403	-17.0956	-23.7595
OG1RF_11637	+	1.90628	-10.1944	NA	RsmE_family_RNA_methyltransferase	AEA94324.1	PF04452	-13.3183	-13.4607	-13.3361	-18.9461	-25.0632	-26.6891
OG1RF_11638	+	5.82029	-11.9637	prmA	ribosomal_protein_L11_methyltransferase	AEA94325.1	PF06325	-13.1443	-13.1896	-12.9177	-24.6647	-25.5302	-24.9478
OG1RF_11640	+	3.95745	-13.9808	NA	DNA-3-methyladenine_glycosylase	AEA94327.1	PF02245	-12.144	-12.0049	-12.2985	-26.3413	-24.4445	-27.6039
OG1RF_11640	+	1.91408	-10.4553	NA	DNA-3-methyladenine_glycosylase	AEA94327.1	PF02245	-12.6857	-13.2471	-13.0907	-23.9539	-19.0836	-27.352
OG1RF_11640	+	1.664	-8.70731	NA	DNA-3-methyladenine_glycosylase	AEA94327.1	PF02245	-11.9234	-12.2267	-11.8551	-18.0916	-25.46	-18.5754
OG1RF_11640	+	1.12162	-7.39788	NA	DNA-3-methyladenine_glycosylase	AEA94327.1	PF02245	-14.2563	-14.262	-14.262	-23.2812	-15.661	-26.0316
OG1RF_11643	+	1.97413	-12.0127	NA	universal_stress_protein	AEA94330.1	PF00582	-12.6919	-12.8126	-13.2067	-20.0086	-25.6381	-29.1027
OG1RF_11649	+	1.76856	-8.84733	NA	putative_secreted_protein	AEA94336.1	NA	-13.5687	-13.9658	-13.3421	-24.3866	-25.0265	-18.0056
OG1RF_11661	+	2.04167	-8.70212	ubiA	1,4-dihydroxy-2-naphthoate_octaprenyltransferase	AEA94348.1	PF01040	-13.2213	-13.5375	-13.4002	-18.6625	-22.6551	-24.9478
OG1RF_11664	+	1.75065	-9.15436	NA	ABC_superfamily_ATP_binding_cassette_transporter,_ABC/membrane_protein	AEA94351.1	PF00005	-13.6685	-13.1775	-13.3139	-24.2931	-25.4444	-17.8854
OG1RF_11667	+	2.74774	-12.8804	NA	AraC_family_transcriptional_regulator	AEA94354.1	PF00165,PF06445	-12.4439	-12.4553	-12.6002	-22.1492	-25.8664	-28.1251
OG1RF_11667	+	1.75176	-10.7773	NA	AraC_family_transcriptional_regulator	AEA94354.1	PF00165,PF06445	-13.1706	-13.1728	-13.0571	-18.4933	-25.6061	-27.6329
OG1RF_11670	+	1.81337	-11.1442	NA	TetR_family_transcriptional_regulator	AEA94357.1	PF00440	-13.4461	-13.7576	-13.5565	-19.2993	-28.131	-26.7625
OG1RF_11679	+	2.12528	-10.1631	NA	ABC_superfamily_ATP_binding_cassette_transporter,_binding_protein	AEA94366.1	PF01297	-13.1323	-12.5371	-12.7008	-24.9548	-25.0018	-18.903
OG1RF_11693	+	1.84117	-10.7319	NA	cobalt_(Co2+)_ABC_superfamily_ATP_binding_cassette_transporter,_membrane_protein	AEA94380.1	PF02361	-12.9728	-12.696	-13.0036	-26.3728	-26.0543	-18.441
OG1RF_11694	+	1.74667	-10.969	NA	ABC_superfamily_ATP_binding_cassette_transporter,_ABC_protein	AEA94381.1	PF00005	-13.0729	-12.8952	-12.812	-24.5069	-18.7174	-28.4628
OG1RF_11694	+	1.49102	-9.85256	NA	ABC_superfamily_ATP_binding_cassette_transporter,_ABC_protein	AEA94381.1	PF00005	-12.2125	-12.4048	-12.7655	-16.2877	-24.4445	-26.2082
OG1RF_11699	+	2.00818	-8.15167	nifJ	pyruvate:ferredoxin_oxidoreductase	AEA94386.1	PF01855,PF01558,PF00037	-13.4575	-13.4542	-13.5392	-21.6559	-24.6746	-18.5754
OG1RF_11699	+	0.859636	-5.8576	nifJ	pyruvate:ferredoxin_oxidoreductase	AEA94386.1	PF01855,PF01558,PF00037	-13.3909	-14.145	-14.145	-19.3758	-25.3991	-14.4787
OG1RF_11700	+	1.72624	-8.95782	NA	hypothetical_protein	AEA94387.1	NA	-12.1161	-12.6488	-12.8934	-17.2877	-21.8997	-25.3444
OG1RF_11739	+	2.96985	-12.5869	yihY	YihY_family_protein	AEA94426.1	PF03631	-12.7035	-12.8619	-12.815	-24.3912	-23.4445	-28.3055
OG1RF_11747	+	1.90374	-10.9845	NA	fis_family_DNA-binding_protein	AEA94434.1	PF02954	-12.2717	-12.2762	-12.3883	-24.543	-18.4005	-26.9463
OG1RF_11747	+	1.28635	-9.37453	NA	fis_family_DNA-binding_protein	AEA94434.1	PF02954	-12.9257	-12.6081	-12.9521	-15.5188	-24.3285	-26.7622
OG1RF_11750	+	1.50269	-11.3708	NA	neutral_zinc_metallopeptidase	AEA94437.1	PF04298	-13.1613	-12.6994	-13.079	-17.3807	-27.3205	-28.351
OG1RF_11761	+	5.08753	-11.2379	NA	ABC_superfamily_ATP_binding_cassette_transporter,_binding_protein	AEA94448.1	PF01547	-12.9268	-12.9673	-12.9305	-23.8218	-23.7688	-24.9478
OG1RF_11763	+	1.59405	-8.86897	NA	ABC_superfamily_ATP_binding_cassette_transporter,_membrane_protein	AEA94450.1	PF00528	-12.4831	-12.6637	-12.9833	-19.1831	-26.672	-18.8819
OG1RF_11765	+	1.669	-9.38402	NA	MerR_family_transcriptional_regulator	AEA94452.1	PF00376	-13.5513	-13.4558	-13.792	-17.9137	-26.0898	-24.9478
OG1RF_11809	+	1.47605	-9.74287	NA	hypothetical_protein	AEA94496.1	NA	-12.4253	-13.1728	-13.1664	-24.3508	-16.7441	-26.8983
OG1RF_11815	+	3.62336	-13.2584	NA	hypothetical_protein	AEA94502.1	NA	-13.4269	-13.2114	-13.1262	-24.4677	-27.0557	-28.0162
OG1RF_11815	+	1.89248	-12.5681	NA	hypothetical_protein	AEA94502.1	NA	-12.4279	-12.2727	-12.4247	-19.2179	-28.9151	-26.6967
OG1RF_11835	+	1.85999	-10.2203	NA	TrmH_family_RNA_methyltransferase	AEA94522.1	PF08032,PF00588	-13.1485	-13.0544	-13.823	-25.3405	-26.5848	-18.7616
OG1RF_11854	+	1.29478	-10.1904	czrA	metal_transport_repressor_protein_CzrA	AEA94541.1	PF01022	-13.4096	-13.2529	-13.2423	-25.3842	-16.3709	-28.721
OG1RF_11857	+	3.50862	-12.042	NA	GntR_family_transcriptional_regulator	AEA94544.1	PF00392,PF00155	-12.4031	-13.4837	-13.3678	-23.886	-24.4445	-27.0499
OG1RF_11857	+	1.99188	-10.319	NA	GntR_family_transcriptional_regulator	AEA94544.1	PF00392,PF00155	-14.1037	-14.5053	-14.5427	-20.2196	-26.6296	-27.2595
OG1RF_11857	+	1.53782	-10.042	NA	GntR_family_transcriptional_regulator	AEA94544.1	PF00392,PF00155	-13.9985	-14.2479	-14.3346	-18.2223	-27.0014	-27.4833
OG1RF_11858	+	1.77464	-11.2515	NA	hypothetical_protein	AEA94545.1	NA	-13.3095	-12.6462	-12.9833	-18.6096	-26.3235	-27.7604
OG1RF_11860	+	1.8854	-10.604	guaC	GMP_reductase	AEA94547.1	PF00478	-11.8827	-12.3805	-12.0896	-27.1893	-18.6096	-22.366
OG1RF_11860	+	1.8596	-10.6748	guaC	GMP_reductase	AEA94547.1	PF00478	-12.6661	-12.8921	-12.6487	-18.6096	-24.3354	-27.2861
OG1RF_11860	+	1.54477	-9.02248	guaC	GMP_reductase	AEA94547.1	PF00478	-14.1191	-13.4969	-14.0199	-24.4339	-17.6776	-26.5919
OG1RF_11861	+	3.39508	-12.7549	NA	NCS2_family_xanthine/uracil_permease	AEA94548.1	PF00860	-12.5156	-13.3831	-12.9525	-24.4677	-24.6588	-27.9894
OG1RF_11863	+	1.83063	-10.4504	NA	metallo-beta-lactamase_superfamily_protein	AEA94550.1	PF00753	-13.6241	-13.8741	-13.2113	-18.9461	-26.6059	-26.5089
OG1RF_11867	+	1.40562	-9.87569	murQ2	N-acetylmuramic_acid_6-phosphate_etherase	AEA94554.1	NA	-13.0415	-13.0223	-13.2872	-25.6349	-16.4853	-26.8579
OG1RF_11869	+	1.84264	-12.1633	NA	PTS_system,_IIA_component	AEA94556.1	PF00358	-12.0999	-11.8645	-12.3955	-18.4461	-26.6918	-27.7118
OG1RF_11871	+	1.81144	-10.3664	NA	hypothetical_protein	AEA94558.1	PF04794	-13.1848	-13.6573	-14.0587	-18.9461	-26.0005	-27.0534
OG1RF_11886	+	5.42663	-11.7311	NA	hypothetical_protein	AEA94573.1	PF07050	-12.7799	-12.5697	-12.4726	-24.1883	-23.8793	-24.9478
OG1RF_11888	+	1.79931	-9.46985	pycA	pyruvate_carboxylase	AEA94575.1	PF00289,PF02786,PF02785,PF00682,PF02436,PF00364	-14.1397	-14.408	-13.7982	-19.044	-24.8097	-26.9017
OG1RF_11888	+	1.77561	-7.77999	pycA	pyruvate_carboxylase	AEA94575.1	PF00289,PF02786,PF02785,PF00682,PF02436,PF00364	-12.0588	-12.3445	-12.5305	-23.9806	-18.6096	-17.6836
OG1RF_11895	+	3.45804	-13.8521	NA	voltage-gated_chloride_channel_family_protein	AEA94582.1	PF00654	-12.7682	-13.2334	-12.7486	-24.4677	-28.5927	-27.2461
OG1RF_11896	+	1.42273	-8.99962	NA	hypothetical_protein	AEA94583.1	PF00535	-12.5549	-12.4307	-12.419	-24.5094	-24.313	-15.5811
OG1RF_11898	+	2.19068	-10.5574	cnaB	cna_protein_B-type_domain_protein	AEA94585.1	PF05738	-12.8036	-12.7088	-12.5848	-19.2179	-25.4922	-25.0594
OG1RF_11898	+	2.24494	-9.28543	cnaB	cna_protein_B-type_domain_protein	AEA94585.1	PF05738	-12.8433	-12.5648	-13.1371	-18.7112	-23.8289	-23.8615
OG1RF_11898	+	1.85648	-9.94456	cnaB	cna_protein_B-type_domain_protein	AEA94585.1	PF05738	-12.7169	-12.5783	-12.798	-25.2804	-24.7506	-17.8959
OG1RF_11898	+	1.4833	-11.7823	cnaB	cna_protein_B-type_domain_protein	AEA94585.1	PF05738	-11.9936	-11.7646	-11.7712	-16.3709	-26.18	-28.3256
OG1RF_11907	+	2.07252	-10.2376	NA	penicillin-binding_protein_4	AEA94594.1	PF05223,PF03717,PF00905	-12.4272	-12.7	-12.5472	-26.1568	-23.3485	-18.8819
OG1RF_11910	+	1.76661	-10.8732	NA	hypothetical_protein	AEA94597.1	PF04536	-13.1749	-12.844	-12.595	-24.0815	-18.8006	-28.3515
OG1RF_11918	+	4.11219	-10.9619	metN	ABC_superfamily_ATP_binding_cassette_transporter,_ABC_protein	AEA94605.1	PF00005	-15.0637	-13.4445	-13.9159	-24.4677	-24.8619	-25.98
OG1RF_11925	+	0.837739	-5.98882	NA	hypothetical_protein	AEA94612.1	NA	-12.7827	-12.9585	-12.7752	-25.3342	-16.6897	-14.4591
OG1RF_11928	+	1.24961	-10.1145	azlD	LIV-E_family_branched_chain_amino_acid_exporter_AzlD	AEA94615.1	PF05437	-13.074	-13.4397	-13.5811	-15.9681	-26.2692	-28.2012
OG1RF_11939	+	2.3774	-9.78758	ntpJ2	Trk_family_potassium_(K+)_transporter,_membrane_protein	AEA94626.1	PF02386	-12.2042	-12.364	-12.3478	-24.5656	-18.9244	-22.7888
OG1RF_11940	+	4.25255	-13.1203	nifJ2	pyruvate:ferredoxin_oxidoreductase	AEA94627.1	PF01855,PF01558,PF00037	-12.7129	-12.3414	-12.6791	-25.7151	-24.4445	-26.9346
OG1RF_11942	+	1.91313	-11.6425	NA	ferredoxin--NADP(+)_reductase_subunit_alpha	AEA94629.1	PF00970,PF00175	-12.5513	-12.3714	-12.6672	-18.8272	-26.5313	-27.1588
OG1RF_11942	+	1.32164	-11.0792	NA	ferredoxin--NADP(+)_reductase_subunit_alpha	AEA94629.1	PF00970,PF00175	-11.8784	-11.9269	-11.8203	-15.2591	-25.4633	-28.1407
OG1RF_11943	+	1.86288	-12.2167	NA	flavodoxin	AEA94630.1	PF00258	-12.6228	-12.8822	-12.3326	-19.044	-28.1945	-27.2494
OG1RF_11947	+	5.82446	-11.6097	yedF2	selenium_metabolism_protein_YedF	AEA94634.1	PF01206	-12.9477	-13.2549	-13.1845	-24.4677	-24.5258	-25.2227
OG1RF_11947	+	1.99691	-9.1047	yedF2	selenium_metabolism_protein_YedF	AEA94634.1	PF01206	-12.8842	-13.8828	-13.2595	-18.5586	-24.8231	-23.9588
OG1RF_11955	+	1.87172	-10.5954	NA	endoribonuclease_inhibitor_of_translation	AEA94642.1	PF01042	-13.2143	-13.004	-13.5565	-19.0756	-27.5377	-24.9478
OG1RF_11958	+	3.59867	-4.65572	ygeY	M20/DapE_family_protein_YgeY	AEA94645.1	PF01546,PF07687	-13.2687	-13.3242	-13.2364	-17.1831	-18.2179	-18.3955
OG1RF_11961	+	4.03999	-12.5347	ygfK	selenate_reductase_subunit_YgfK	AEA94648.1	PF07992,PF00037	-13.3466	-13.251	-13.4558	-24.4677	-27.1806	-26.0092
OG1RF_11974	+	1.45806	-6.03988	gmk	guanylate_kinase	AEA94661.1	PF00625	-14.6462	-13.8147	-14.4049	-19.6096	-17.4436	-23.9322
OG1RF_11984	+	1.94273	-11.7361	NA	hypothetical_protein	AEA94671.1	PF06612	-12.2284	-12.6392	-12.574	-18.9461	-26.453	-27.2508
OG1RF_11999	+	1.96182	-10.3703	NA	P-ATPase_superfamily_P-type_ATPase_cadmium_transporter	AEA94686.1	PF00122,PF00702	-13.502	-13.4575	-13.5273	-25.9313	-26.4127	-19.2535
OG1RF_11999	+	1.39056	-10.139	NA	P-ATPase_superfamily_P-type_ATPase_cadmium_transporter	AEA94686.1	PF00122,PF00702	-12.9247	-12.5673	-12.9516	-24.4208	-16.4721	-27.9676
OG1RF_11999	+	1.60245	-7.88719	NA	P-ATPase_superfamily_P-type_ATPase_cadmium_transporter	AEA94686.1	PF00122,PF00702	-13.7757	-14.3376	-14.0319	-23.5048	-24.8034	-17.4986
OG1RF_11999	+	2.97179	-4.18583	NA	P-ATPase_superfamily_P-type_ATPase_cadmium_transporter	AEA94686.1	PF00122,PF00702	-12.4268	-13.0476	-13.0785	-17.928	-16.6432	-16.5392
OG1RF_12002	+	1.54496	-9.6987	gtcA	cell_wall_teichoic_acid_glycosylation_protein_GtcA	AEA94689.1	PF04138	-12.6836	-12.6081	-12.6174	-25.9466	-24.4445	-16.614
OG1RF_12003	+	1.24399	-9.46582	amiD5	N-acetylmuramoyl-L-alanine_amidase	AEA94690.1	PF01832,PF01476	-12.7241	-12.8875	-13.3257	-15.3169	-26.3113	-25.7067
OG1RF_12005	+	1.78847	-9.98076	NA	transcriptional_regulator	AEA94692.1	PF00486	-12.779	-12.7311	-12.6687	-24.9653	-25.4446	-17.7112
OG1RF_12005	+	1.22644	-9.59014	NA	transcriptional_regulator	AEA94692.1	PF00486	-13.2727	-13.2677	-13.0293	-24.4677	-15.7457	-28.1267
OG1RF_12013	+	3.19684	-11.4312	opuAA2	glycine_betaine/L-proline_ABC_superfamily_ATP_binding_cassette_transporter,_ABC_protein	AEA94700.1	PF00005,PF00571	-11.9806	-12.4158	-12.1525	-24.6193	-21.2753	-24.9478
OG1RF_12015	+	2.01789	-11.1286	NA	hypothetical_protein	AEA94702.1	NA	-12.5715	-12.5312	-12.317	-18.8272	-25.9962	-25.9821
OG1RF_12017	+	4.45862	-11.5307	NA	hypothetical_protein	AEA94704.1	PF05651	-13.3648	-13.25	-14.262	-24.4677	-26.0533	-24.9478
OG1RF_12018	+	1.73473	-10.8545	glxK	glycerate_kinase	AEA94705.1	PF02595	-13.0671	-12.8477	-13.0638	-25.3525	-18.3807	-27.8091
OG1RF_12019	+	3.84364	-12.3861	NA	gluconate:H+_symporter_family_transporter_GntP	AEA94706.1	PF03600	-12.7474	-12.8271	-12.5169	-25.7302	-26.155	-23.3644
OG1RF_12019	+	1.96514	-11.5463	NA	gluconate:H+_symporter_family_transporter_GntP	AEA94706.1	PF03600	-13.1287	-13.1849	-13.2293	-20.1458	-25.013	-29.0229
OG1RF_12019	+	1.77232	-10.2145	NA	gluconate:H+_symporter_family_transporter_GntP	AEA94706.1	PF03600	-13.697	-14.3678	-13.8959	-19.044	-26.5636	-26.9967
OG1RF_12019	+	1.37486	-7.98421	NA	gluconate:H+_symporter_family_transporter_GntP	AEA94706.1	PF03600	-16.3466	-15.5953	-15.3406	-18.7681	-24.4445	-28.0226
OG1RF_12020	+	2.02901	-10.3261	NA	hypothetical_protein	AEA94707.1	NA	-12.8127	-12.8634	-12.8925	-18.8272	-24.8171	-25.9027
OG1RF_12033	+	1.30697	-5.62949	NA	RecD/TraA_family_helicase	AEA94720.1	NA	-13.007	-13.4317	-13.1873	-16.1767	-22.7875	-17.5503
OG1RF_12034	+	1.74394	-10.4812	gpmB	phosphoglycerate_mutase	AEA94721.1	PF00300	-12.952	-12.7552	-12.8194	-17.9607	-25.3302	-26.6794
OG1RF_12049	+	1.39694	-9.98363	lmrA	multidrug_resistance_ABC_transporter_ATP-binding_and_permease_protein	AEA94736.1	PF00664,PF00005	-12.1669	-12.5035	-12.2476	-15.7537	-24.4445	-26.6706
OG1RF_12053	+	4.07802	-11.6401	NA	WxL_domain_surface_protein	AEA94740.1	NA	-13.6855	-14.0936	-13.56	-26.7921	-24.5197	-24.9478
OG1RF_12054	+	6.00344	-11.4678	NA	cell_wall_surface_anchor_family_protein	AEA94741.1	PF00746	-13.5513	-12.9893	-13.054	-24.6056	-24.4445	-24.9478
OG1RF_12056	+	2.87916	-11.9562	NA	hypothetical_protein	AEA94743.1	NA	-12.1149	-12.1111	-12.4237	-21.4669	-24.4445	-26.607
OG1RF_12071	+	1.7266	-10.1726	NA	transcriptional_regulator	AEA94758.1	PF03816	-13.1923	-13.3391	-13.3154	-18.1831	-25.4448	-26.7366
OG1RF_12088	+	1.95638	-10.8945	pepA	putative_glutamyl_aminopeptidase	AEA94775.1	PF05343	-13.1577	-12.772	-12.5748	-19.2625	-24.3038	-27.6215
OG1RF_12089	+	1.89931	-9.66005	t0	oligopeptide_ABC_superfamily_ATP_binding_cassette_transporter,_binding_protein	AEA94776.1	PF00496	-12.9857	-13.0357	-13.0293	-18.258	-24.2018	-25.5712
OG1RF_12089	+	1.51471	-8.04243	t0	oligopeptide_ABC_superfamily_ATP_binding_cassette_transporter,_binding_protein	AEA94776.1	PF00496	-12.8448	-12.7961	-12.9229	-25.804	-18.4461	-18.441
OG1RF_12091	+	1.7912	-9.31939	NA	alpha/beta_hydrolase	AEA94778.1	PF06028	-13.5705	-13.029	-12.876	-25.7887	-18.0018	-23.6431
OG1RF_12098	+	2.44154	-10.2928	NA	gfo/Idh/MocA_family_oxidoreductase	AEA94785.1	PF01408	-12.9154	-13.019	-12.8331	-19.8889	-24.4445	-25.3124
OG1RF_12101	+	1.32835	-9.48454	NA	hypothetical_protein	AEA94788.1	NA	-12.457	-12.7531	-12.8838	-25.1279	-25.9007	-15.5188
OG1RF_12108	+	1.7142	-10.7578	celM	M42_family_glutamyl_aminopeptidase	AEA94795.1	PF05343	-12.7598	-12.7968	-12.3295	-17.7143	-26.2962	-26.1489
OG1RF_12111	+	1.95888	-10.675	dtlB	D-alanine_transfer_protein_DltB	AEA94798.1	PF03062	-12.9262	-12.8396	-12.8212	-25.2645	-18.8272	-26.5203
OG1RF_12111	+	1.68118	-10.9753	dtlB	D-alanine_transfer_protein_DltB	AEA94798.1	PF03062	-13.8168	-13.8981	-13.5723	-19.0056	-26.2902	-28.9175
OG1RF_12111	+	1.46377	-10.2205	dtlB	D-alanine_transfer_protein_DltB	AEA94798.1	PF03062	-12.904	-12.7074	-12.6401	-16.8239	-24.273	-27.8161
OG1RF_12112	+	1.52244	-9.86199	dltA	D-alanine--D-alanyl_carrier_protein_ligase_subunit_1	AEA94799.1	PF00501	-12.9792	-13.2807	-12.9239	-16.9443	-25.8784	-25.947
OG1RF_12113	+	5.60406	-11.5892	NA	ABC_superfamily_ATP_binding_cassette_transporter,_membrane_protein	AEA94800.1	PF02687	-12.6634	-13.0181	-12.7718	-24.0491	-24.2241	-24.9478
OG1RF_12113	+	1.55526	-9.58486	NA	ABC_superfamily_ATP_binding_cassette_transporter,_membrane_protein	AEA94800.1	PF02687	-12.0697	-13.0049	-12.9764	-23.8632	-26.1581	-16.7843
OG1RF_12127	+	1.66302	-11.6211	tenA	thiaminase	AEA94814.1	PF03070	-13.7202	-13.4804	-13.2708	-19.044	-26.499	-29.7915
OG1RF_12144	+	1.57509	-8.83867	NA	hypothetical_protein	AEA94831.1	NA	-13.2906	-12.6947	-12.9769	-23.2865	-16.8222	-25.3695
OG1RF_12147	+	2.08673	-10.7492	glk	glucokinase	AEA94834.1	PF00480	-12.0253	-11.9328	-11.849	-23.6142	-18.488	-25.9525
OG1RF_12149	+	4.26924	-11.8586	NA	rhomboid_family_protein	AEA94836.1	PF01694	-12.398	-13.063	-12.4548	-24.4677	-23.4445	-25.5794
OG1RF_12164	+	2.11273	-10.3173	NA	ErfK/YbiS/YcfS/YnhG_family_protein	AEA94851.1	NA	-12.9535	-13.0467	-12.8958	-19.1492	-24.9399	-25.7589
OG1RF_12164	+	1.70937	-11.3294	NA	ErfK/YbiS/YcfS/YnhG_family_protein	AEA94851.1	NA	-13.1043	-12.8112	-13.1142	-18.7681	-25.1966	-29.0531
OG1RF_12164	+	1.40262	-9.45743	NA	ErfK/YbiS/YcfS/YnhG_family_protein	AEA94851.1	NA	-12.9164	-13.3125	-12.9598	-23.6378	-27.3135	-16.6096
OG1RF_12170	+	1.45629	-8.12783	NA	nucleotidyltransferase	AEA94857.1	PF05636	-12.4877	-13.2228	-12.5091	-17.9461	-26.0124	-18.6447
OG1RF_12197	+	1.30642	-8.75698	NA	putative_cystathionine_beta-lyase	AEA94884.1	PF00155	-16.0151	-15.3526	-15.3893	-27.0953	-27.8411	-18.0916
OG1RF_12203	+	4.33525	-12.9473	NA	ABC_superfamily_ATP_binding_cassette_transporter,_substrate-binding_protein	AEA94890.1	PF01547	-12.2507	-12.429	-12.3522	-24.4677	-24.7586	-26.6475
OG1RF_12203	+	2.02531	-8.56758	NA	ABC_superfamily_ATP_binding_cassette_transporter,_substrate-binding_protein	AEA94890.1	PF01547	-13.0926	-12.3725	-12.6124	-20.1458	-24.8139	-18.8205
OG1RF_12203	+	1.97364	-6.88017	NA	ABC_superfamily_ATP_binding_cassette_transporter,_substrate-binding_protein	AEA94890.1	PF01547	-13.4064	-13.1434	-13.1426	-18.5586	-23.1473	-18.6271
OG1RF_12204	+	1.91738	-10.3868	NA	hypothetical_protein	AEA94891.1	NA	-13.7182	-14.182	-13.2583	-19.6566	-24.9206	-27.7418
OG1RF_12208	+	2.05076	-11.3502	NA	group_2_glycosyl_transferase	AEA94895.1	PF00535	-12.6057	-12.1719	-11.7851	-18.7941	-25.8539	-25.9652
OG1RF_12220	+	1.80289	-9.3143	mdlB2	multidrug_ABC_superfamily_ATP_binding_cassette_transporter,_ABC_protein	AEA94907.1	PF00664,PF00005	-11.8475	-11.749	-11.7492	-25.7189	-18.8272	-18.7425
OG1RF_12227	+	1.53647	-9.03042	NA	HAD_superfamily_hydrolase	AEA94914.1	PF00702	-12.6866	-12.3192	-12.3304	-19.337	-18.2356	-26.8549
OG1RF_12227	+	1.65648	-9.02832	NA	HAD_superfamily_hydrolase	AEA94914.1	PF00702	-12.5916	-12.6392	-12.8641	-22.8876	-25.3259	-16.9662
OG1RF_12229	+	1.83576	-8.90701	NA	hypothetical_protein	AEA94916.1	NA	-13.3862	-13.4787	-13.5723	-23.4677	-25.4682	-18.2223
OG1RF_12230	+	1.92754	-10.9971	NA	SNARE_associated_protein	AEA94917.1	PF09335	-12.4038	-13.3709	-12.9813	-18.9461	-26.7113	-26.0898
OG1RF_12235	+	1.66326	-12.0144	NA	S1_family_extracellular_protease	AEA94922.1	PF00089,PF07538	-12.34	-12.4054	-12.4293	-18.1283	-25.8441	-29.2455
OG1RF_12236	+	1.81285	-11.8429	NA	hypothetical_protein	AEA94923.1	PF01381	-12.0328	-12.1308	-11.8728	-24.4328	-18.5365	-28.5956
OG1RF_12236	+	1.73694	-9.6306	NA	hypothetical_protein	AEA94923.1	PF01381	-13.1998	-13.3198	-13.728	-25.5513	-18.0519	-25.5362
OG1RF_12239	+	1.34609	-9.86707	sdh	alcohol_dehydrogenase	AEA94926.1	PF00106	-12.5638	-13.0519	-13.2452	-23.1161	-16.7521	-28.5939
OG1RF_12240	+	2.98961	-12.4943	maa2	acetyltransferase	AEA94927.1	PF00132	-13.6874	-13.4381	-13.3816	-24.4677	-24.6125	-28.9098
OG1RF_12240	+	2.13886	-10.1549	maa2	acetyltransferase	AEA94927.1	PF00132	-12.6161	-12.8279	-12.8102	-18.8819	-24.8892	-24.9478
OG1RF_12246	+	1.08778	-7.55368	NA	esterase	AEA94933.1	PF07859	-13.0546	-12.8418	-12.9182	-22.3958	-14.132	-24.9478
OG1RF_12249	+	5.06195	-13.2925	NA	BglG_family_transcriptional_antiterminator	AEA94936.1	PF00874,PF00359	-12.609	-12.7209	-12.2485	-26.1534	-26.3546	-24.9478
OG1RF_12251	+	1.0821	-8.79404	NA	cell_wall_surface_anchor_family_protein	AEA94938.1	PF00746	-13.0225	-12.8119	-12.8398	-17.6476	-18.0876	-29.3211
OG1RF_12253	+	2.53838	-10.7515	NA	extracellular_protein	AEA94940.1	NA	-13.1221	-13.1544	-13.2715	-20.6613	-25.9896	-25.1516
OG1RF_12255	+	1.99007	-9.55471	phoB	alkaline_phosphatase	AEA94942.1	PF00245	-12.8701	-13.2807	-12.8605	-23.6196	-18.5365	-25.5193
OG1RF_12256	+	5.53594	-12.3226	mutS2	DNA_mismatch_repair_protein_MutS2	AEA94943.1	PF00488	-12.1516	-12.2777	-12.6931	-24.3869	-24.4445	-25.2588
OG1RF_12256	+	2.27841	-10.2167	mutS2	DNA_mismatch_repair_protein_MutS2	AEA94943.1	PF00488	-13.0081	-12.457	-13.2654	-19.4669	-24.6946	-25.2193
OG1RF_12263	+	1.44388	-11.7201	NA	sigma-54_dependent_DNA-binding_response_regulator	AEA94950.1	PF00158,PF00874,PF03610	-12.3218	-12.4346	-12.3452	-16.5811	-27.1825	-28.4984
OG1RF_12266	+	1.74828	-9.80458	NA	transcriptional_regulator	AEA94953.1	NA	-13.0792	-13.1971	-12.8456	-23.6058	-26.7891	-18.1408
OG1RF_12266	+	1.30639	-8.56062	NA	transcriptional_regulator	AEA94953.1	NA	-11.8616	-11.7594	-11.5873	-18.2762	-26.3262	-16.2877
OG1RF_12268	+	1.2697	-7.42293	NA	ABC_superfamily_ATP_binding_cassette_transporter,_ABC_protein	AEA94955.1	PF00005	-12.6814	-12.4169	-12.7208	-15.4721	-24.9472	-19.6685
OG1RF_12271	+	2.47617	-11.4499	cdr	coA-disulfide_reductase	AEA94958.1	PF07992,PF00070,PF02852,PF00581	-12.1362	-12.5052	-12.1275	-20.0756	-25.154	-25.8888
OG1RF_12272	+	4.67058	-12.0517	NA	rhodanese_family_protein	AEA94959.1	PF00581	-13.2667	-12.8739	-12.5016	-24.4677	-24.4445	-25.8851
OG1RF_12273	+	1.33783	-7.78329	NA	protein_of_hypothetical_function_DUF156	AEA94960.1	PF02583	-12.4736	-12.7868	-12.8098	-19.1492	-25.7039	-16.567
OG1RF_12274	+	2.42874	-12.9127	NA	major_facilitator_family_transporter	AEA94961.1	PF07690	-12.0128	-11.9746	-11.7754	-20.6613	-26.2026	-27.637
OG1RF_12274	+	1.5538	-7.2763	NA	major_facilitator_family_transporter	AEA94961.1	PF07690	-12.4209	-12.493	-12.2838	-18.0247	-17.0519	-23.9502
OG1RF_12275	+	1.99789	-11.3395	agxt	aminotransferase	AEA94962.1	PF00266	-12.7955	-12.4598	-12.4347	-19.044	-25.6236	-27.041
OG1RF_12277	+	4.56605	-13.2324	NA	hypothetical_protein	AEA94964.1	PF05899,PF07883	-12.3794	-12.5863	-12.3877	-24.4677	-26.3487	-26.2341
OG1RF_12278	+	1.84932	-10.8291	amaB	allantoate_amidohydrolase	AEA94965.1	PF01546,PF07687	-13.5989	-13.0341	-13.2708	-19.044	-27.5943	-25.7525
OG1RF_12279	+	2.93703	-6.40073	allB	allantoinase	AEA94966.1	PF01979	-12.2787	-11.9589	-12.1845	-19.7681	-17.1325	-18.7237
OG1RF_12283	+	4.66445	-6.15899	NA	putative_lipoprotein	AEA94970.1	NA	-12.8811	-12.9593	-12.7328	-18.9755	-18.5867	-19.488
OG1RF_12283	+	1.229	-8.49926	NA	putative_lipoprotein	AEA94970.1	NA	-12.2137	-12.153	-12.1434	-18.7941	-16.2201	-26.9938
OG1RF_12289	+	1.82272	-10.8787	NA	hypothetical_protein	AEA94976.1	NA	-13.4689	-12.7531	-12.9715	-18.6867	-25.9218	-27.2212
OG1RF_12289	+	1.25845	-8.50356	NA	hypothetical_protein	AEA94976.1	NA	-12.7387	-12.6974	-12.5428	-17.7553	-18.2356	-27.4987
OG1RF_12289	+	1.34317	-9.33086	NA	hypothetical_protein	AEA94976.1	NA	-12.3624	-12.667	-12.4967	-24.9322	-25.2399	-15.3466
OG1RF_12291	+	2.20553	-10.2374	NA	hypothetical_protein	AEA94978.1	PF06545	-13.2589	-13.3557	-13.0243	-19.6566	-24.6292	-26.0651
OG1RF_12292	+	1.69207	-11.3167	NA	hypothetical_protein	AEA94979.1	NA	-12.4885	-12.8418	-12.6569	-17.9607	-26.327	-27.6496
OG1RF_12293	+	1.35379	-9.17659	NA	M_protein_trans-acting_positive_regulator	AEA94980.1	PF08280,PF05043	-11.8559	-11.7563	-12.0334	-18.3807	-27.369	-17.4257
OG1RF_12294	+	3.79308	-13.3054	pmr1	P-ATPase_superfamily_P-type_ATPase_cation_transporter	AEA94981.1	PF00690,PF00122,PF00702,PF00689	-11.8267	-12.3228	-12.1673	-24.4677	-24.4445	-27.3207
OG1RF_12294	+	4.09735	-6.51535	pmr1	P-ATPase_superfamily_P-type_ATPase_cation_transporter	AEA94981.1	PF00690,PF00122,PF00702,PF00689	-13.0048	-12.3295	-12.7336	-19.8889	-18.9244	-18.8006
OG1RF_12297	+	1.96187	-11.7736	truA2	tRNA-pseudouridine_synthase_I	AEA94984.1	PF01416	-13.274	-12.6611	-12.8824	-19.9446	-25.2279	-28.9657
OG1RF_12297	+	3.52722	-5.16113	truA2	tRNA-pseudouridine_synthase_I	AEA94984.1	PF01416	-12.9873	-12.5808	-13.0917	-18.0756	-17.3251	-18.7425
OG1RF_12298	+	2.30567	-10.2966	NA	hypothetical_protein	AEA94985.1	PF01336	-12.3505	-12.3503	-12.451	-19.337	-23.0472	-25.6576
OG1RF_12298	+	2.01941	-11.2819	NA	hypothetical_protein	AEA94985.1	PF01336	-12.3225	-12.6056	-12.4942	-19.044	-25.1719	-27.0519
OG1RF_12298	+	1.55957	-10.2051	NA	hypothetical_protein	AEA94985.1	PF01336	-13.1879	-13.7517	-13.2799	-25.2527	-27.8011	-17.781
OG1RF_12303	+	3.99208	-12.3116	NA	family_8_polysaccharide_lyase	AEA94990.1	PF00754,PF02368,PF08124,PF02278,PF07554,PF00746	-12.9663	-13.0082	-13.4705	-24.944	-24.4445	-26.9913
OG1RF_12311	+	2.10422	-11.022	traC2	peptide_ABC_superfamily_ATP_binding_cassette_transporter,_binding_protein	AEA94998.1	PF00496	-12.8974	-13.3183	-13.0597	-19.6566	-26.135	-26.5497
OG1RF_12311	+	1.79975	-10.9654	traC2	peptide_ABC_superfamily_ATP_binding_cassette_transporter,_binding_protein	AEA94998.1	PF00496	-12.6552	-13.0925	-12.642	-24.0915	-18.8889	-28.3056
OG1RF_12318	+	2.21518	-9.80605	NA	hypothetical_protein	AEA95005.1	NA	-13.1817	-13.8526	-13.9316	-24.9869	-19.8072	-25.5899
OG1RF_12322	+	4.02363	-12.1809	NA	hypothetical_protein	AEA95009.1	NA	-12.5878	-12.5913	-12.7621	-23.7266	-24.4445	-26.3127
OG1RF_12324	+	1.45777	-6.85055	NA	PTT_family_thiamin_transporter	AEA95011.1	NA	-16.4853	-15.8959	-16.4591	-18.7941	-25.0436	-25.5543
OG1RF_12326	+	4.99835	-11.9468	NA	hypothetical_protein	AEA95013.1	NA	-12.7327	-13.487	-12.7147	-24.4677	-24.7005	-25.6064
OG1RF_12326	+	1.86346	-11.2634	NA	hypothetical_protein	AEA95013.1	NA	-12.6814	-12.3212	-12.5497	-18.4461	-26.8919	-26.0043
OG1RF_12326	+	1.51962	-10.6377	NA	hypothetical_protein	AEA95013.1	NA	-13.1552	-12.69	-12.9448	-17.1917	-25.8466	-27.6648
OG1RF_12338	+	2.11403	-10.2619	NA	DNA_alkylation_repair_enzyme	AEA95025.1	PF08713	-13.0786	-13.1389	-12.9239	-25.0505	-25.6848	-19.1917
OG1RF_12343	+	3.68869	-12.7621	NA	hypothetical_protein	AEA95030.1	NA	-12.4649	-12.6527	-13.1558	-24.4677	-24.6483	-27.4435
OG1RF_12343	+	4.6314	-11.2374	NA	hypothetical_protein	AEA95030.1	NA	-12.6787	-13.1389	-13.2817	-24.3072	-23.4445	-25.0597
OG1RF_12343	+	1.91009	-11.5435	NA	hypothetical_protein	AEA95030.1	NA	-13.5828	-13.1747	-13.1754	-19.5642	-27.0246	-27.9746
OG1RF_12345	+	1.82347	-10.8682	NA	hypothetical_protein	AEA95032.1	NA	-13.5882	-13.0969	-13.9635	-24.4677	-19.8072	-28.978
OG1RF_12345	+	2.01743	-10.788	NA	hypothetical_protein	AEA95032.1	NA	-12.932	-12.5046	-12.8851	-18.9755	-25.3422	-26.3681
OG1RF_12345	+	1.59057	-9.64124	NA	hypothetical_protein	AEA95032.1	NA	-13.3909	-13.7105	-13.377	-25.9242	-25.9024	-17.5754
OG1RF_12349	+	4.86352	-12.5295	pepT2	tripeptide_aminopeptidase	AEA95036.1	PF01546,PF07687	-12.751	-12.8982	-12.8596	-24.4677	-25.4916	-26.1379
OG1RF_12349	+	1.57653	-11.208	pepT2	tripeptide_aminopeptidase	AEA95036.1	PF01546,PF07687	-12.7908	-12.478	-12.5618	-17.297	-26.7714	-27.3861
OG1RF_12351	+	1.08796	-5.59899	NA	ferric_(Fe+3)_ABC_superfamily_ATP_binding_cassette_transporter,_binding_protein	AEA95038.1	PF01497	-12.677	-13.6517	-13.9497	-15.1242	-18.5867	-23.3644
OG1RF_12357	+	1.59136	-9.29266	gshAB	glutathione_synthase	AEA95044.1	PF04262,PF01071	-12.7917	-13.1371	-13.6592	-24.4648	-25.792	-17.2091
OG1RF_12357	+	1.41007	-9.57024	gshAB	glutathione_synthase	AEA95044.1	PF04262,PF01071	-13.0286	-13.3346	-13.4853	-25.8185	-16.5392	-26.2015
OG1RF_12359	+	2.10111	-10.7527	NA	YitT_family_protein	AEA95046.1	PF02588	-13.0495	-13.2578	-13.2108	-19.5642	-25.8924	-26.3197
OG1RF_12367	+	1.79637	-10.3894	NA	ABC_superfamily_ATP_binding_cassette_transporter,_ABC_protein	AEA95054.1	PF00528	-13.0844	-12.9925	-13.2523	-24.4677	-18.6096	-27.42
OG1RF_12367	+	1.53506	-10.5093	NA	ABC_superfamily_ATP_binding_cassette_transporter,_ABC_protein	AEA95054.1	PF00528	-12.7608	-12.3582	-12.3896	-24.6216	-27.4923	-16.9226
OG1RF_12377	+	1.25641	-8.94902	NA	sensor_histidine_kinase	AEA95064.1	PF02518	-13.1443	-13.0065	-12.7299	-15.2877	-24.4445	-25.9955
OG1RF_12378	+	2.14899	-12.2156	NA	ABC_superfamily_ATP_binding_cassette_transporter,_membrane_protein	AEA95065.1	NA	-12.0258	-11.5667	-11.9338	-19.7174	-24.4445	-28.0113
OG1RF_12378	+	1.8755	-11.0654	NA	ABC_superfamily_ATP_binding_cassette_transporter,_membrane_protein	AEA95065.1	NA	-13.1767	-12.5122	-12.4904	-18.9755	-24.4871	-27.9129
OG1RF_12378	+	2.04348	-9.43489	NA	ABC_superfamily_ATP_binding_cassette_transporter,_membrane_protein	AEA95065.1	NA	-12.8666	-12.9106	-12.8659	-24.1663	-24.4445	-18.337
OG1RF_12379	+	2.81233	-14.9441	NA	ABC_superfamily_ATP_binding_cassette_transporter_ABC_protein	AEA95066.1	PF00005	-13.0286	-12.8762	-12.5648	-24.4677	-27.6514	-31.1827
OG1RF_12384	+	3.73132	-12.8406	NA	non-specific_serine/threonine_protein_kinase	AEA95071.1	PF00069,PF03793	-13.0868	-12.7552	-12.9598	-24.4677	-25.2053	-27.6504
OG1RF_12384	+	1.30651	-8.41246	NA	non-specific_serine/threonine_protein_kinase	AEA95071.1	PF00069,PF03793	-12.2974	-11.7356	-11.8551	-19.7174	-25.8892	-15.5188
OG1RF_12393	+	1.17016	-6.82477	NA	hypothetical_protein	AEA95080.1	NA	-12.279	-12.5431	-12.3952	-18.0916	-24.4445	-15.1555
OG1RF_12398	+	2.18518	-10.0109	uxuA	mannonate_dehydratase	AEA95085.1	PF03786	-12.9961	-13.2677	-13.5531	-19.4669	-25.5523	-24.8302
OG1RF_12398		0.401975	-5.00781	uxuA	mannonate_dehydratase	AEA95085.1	PF03786	-13.6648	-13.4445	-13.5479	-13.3213	-13.2475	-29.1118
OG1RF_12402	+	1.87608	-12.3366	sorC	PTS_family_mannose/fructose/sorbose_porter_component_IIC	AEA95089.1	PF03609	-12.3869	-12.1294	-12.7494	-18.9461	-27.7353	-27.5942
OG1RF_12402	+	1.67262	-10.9581	sorC	PTS_family_mannose/fructose/sorbose_porter_component_IIC	AEA95089.1	PF03609	-12.6946	-13.0493	-12.6787	-24.2111	-18.4005	-28.6854
OG1RF_12403	+	5.81338	-11.8458	gldA2	putative_glycerol_dehydrogenase	AEA95090.1	PF01761	-12.9424	-12.6353	-13.0633	-24.973	-24.2578	-24.9478
OG1RF_12404	+	3.95233	-12.0379	NA	D-isomer_specific_2-hydroxyacid_dehydrogenase	AEA95091.1	PF00389,PF02826	-12.7483	-13.7798	-12.8838	-24.4677	-24.4277	-26.6301
OG1RF_12404	+	1.947	-11.454	NA	D-isomer_specific_2-hydroxyacid_dehydrogenase	AEA95091.1	PF00389,PF02826	-12.8175	-12.6398	-12.9159	-19.1078	-26.4746	-27.1528
OG1RF_12407	+	3.52569	-12.9338	NA	hypothetical_protein	AEA95094.1	NA	-12.4446	-12.7657	-12.4466	-23.4677	-25.7656	-27.2251
OG1RF_12408	+	1.70781	-10.0157	NA	hypothetical_protein	AEA95095.1	NA	-12.7626	-12.7989	-12.6235	-24.926	-25.8471	-17.4591
OG1RF_12411	+	2.17725	-10.1648	NA	hypothetical_protein	AEA95098.1	NA	-12.0949	-11.8552	-11.9747	-23.8913	-18.2179	-24.31
OG1RF_12412	+	1.78878	-11.0872	NA	hypothetical_protein	AEA95099.1	NA	-12.6871	-12.6226	-12.7752	-25.3535	-18.3807	-27.6122
OG1RF_12418	+	1.58473	-8.97803	NA	M16_family_peptidase	AEA95105.1	PF00675,PF05193	-12.4158	-12.3651	-12.5045	-19.1078	-18.5147	-26.5969
OG1RF_12419	+	5.15242	-12.0611	yueF	peptidase_M16_inactive_domain_protein	AEA95106.1	PF05193	-13.1185	-13.2993	-13.0891	-24.4677	-25.4514	-25.7712
OG1RF_12425	+	1.00942	-7.28762	trePP	glycosyl_hydrolase	AEA95112.1	PF03636,PF03632	-13.859	-14.2935	-13.3693	-25.023	-23.96	-14.4017
OG1RF_12449	+	1.3207	-8.84342	NA	M_protein_trans-acting_positive_regulator	AEA95136.1	PF05043	-13.1209	-13.6096	-13.1099	-15.8872	-24.7583	-25.7252
OG1RF_12450	+	1.30915	-10.1964	NA	hypothetical_protein	AEA95137.1	NA	-12.3705	-12.2702	-12.3998	-19.0756	-18.7174	-29.8367
OG1RF_12451	+	3.50831	-13.3323	NA	cell_wall_surface_anchor_family_protein	AEA95138.1	PF06030	-12.3153	-12.4947	-12.2323	-23.4677	-26.295	-27.2764
OG1RF_12451	+	1.86461	-9.21512	NA	cell_wall_surface_anchor_family_protein	AEA95138.1	PF06030	-12.3082	-12.4632	-12.5714	-17.3906	-24.6428	-22.9548
OG1RF_12453	+	2.18107	-9.5239	NA	WxL_domain_surface_protein	AEA95140.1	NA	-12.8036	-12.9983	-12.62	-24.4677	-23.8453	-18.6806
OG1RF_12455		0.655173	-5.24423	NA	hypothetical_protein	AEA95142.1	NA	-13.0534	-13.0231	-12.9396	-15.567	-25.4182	-13.7637
OG1RF_12456	+	2.30077	-10.767	NA	WxL_domain_surface_protein	AEA95143.1	NA	-11.9229	-12.051	-12.0941	-24.4677	-18.9534	-24.9478
OG1RF_12456	+	1.91966	-10.0372	NA	WxL_domain_surface_protein	AEA95143.1	NA	-12.7654	-12.9129	-12.921	-25.9673	-18.4005	-24.3432
OG1RF_12456	+	1.79319	-10.5433	NA	WxL_domain_surface_protein	AEA95143.1	NA	-12.5549	-12.4734	-12.6304	-17.8995	-26.4415	-24.9478
OG1RF_12456	+	1.60689	-10.8514	NA	WxL_domain_surface_protein	AEA95143.1	NA	-13.0326	-13.1371	-13.0901	-17.8105	-27.7427	-26.2608
OG1RF_12456	+	1.23416	-7.29719	NA	WxL_domain_surface_protein	AEA95143.1	NA	-11.4383	-11.7851	-11.8285	-16.3831	-24.5259	-16.0343
OG1RF_12456	+	1.21171	-7.21043	NA	WxL_domain_surface_protein	AEA95143.1	NA	-14.0961	-13.5705	-13.8251	-24.1002	-23.5572	-15.4656
OG1RF_12456	+	0.792201	-8.11573	NA	WxL_domain_surface_protein	AEA95143.1	NA	-13.2118	-13.2964	-12.6867	-14.1955	-19.1576	-30.189
OG1RF_12458	+	1.2537	-9.3275	NA	lipase	AEA95145.1	PF07859	-12.2507	-12.8221	-12.5893	-24.5914	-14.9589	-26.0942
OG1RF_12460	+	1.51773	-10.2055	lrgB	murein_hydrolase_regulator_LrgB	AEA95147.1	PF04172	-13.7066	-13.5307	-13.5953	-17.6746	-26.0778	-27.6968
OG1RF_12465	+	1.90163	-9.55215	NA	metal_ion_ABC_superfamily_ATP_binding_cassette_transporter,_membrane_protein	AEA95152.1	PF00528	-12.3126	-12.6585	-12.3583	-23.3755	-17.6625	-24.9478
OG1RF_12465	+	1.22049	-3.04356	NA	metal_ion_ABC_superfamily_ATP_binding_cassette_transporter,_membrane_protein	AEA95152.1	PF00528	-12.1242	-12.434	-12.4706	-14.1397	-17.7174	-14.3022
OG1RF_12472	+	1.0732	-8.2545	NA	ABC_superfamily_ATP_binding_cassette_transporter,_binding_protein	AEA95159.1	PF01297,PF09223	-12.6986	-12.6947	-12.8723	-17.6746	-17.1222	-28.2324
OG1RF_12473	+	3.43925	-11.0515	NA	dihydrouridine_synthase	AEA95160.1	PF01207	-14.5188	-15.8526	-14.5989	-24.4677	-26.1136	-27.5435
OG1RF_12475	+	1.99235	-10.4198	NA	ABC_superfamily_ATP_binding_cassette_transporter,_ABC_protein	AEA95162.1	PF00005	-13.0961	-13.0273	-12.3673	-18.7681	-26.0341	-24.9478
OG1RF_12478	+	1.9504	-9.26448	NA	PTS_family_fructose/mannitol_(fru)_porter_component_IIC	AEA95165.1	PF03609	-12.8175	-12.8724	-12.5259	-23.6932	-24.4445	-17.8715
OG1RF_12479	+	2.28671	-10.3084	NA	PTS_family_porter_component_II	AEA95166.1	PF03613	-12.6065	-12.6663	-12.7659	-19.2993	-24.4445	-25.2201
OG1RF_12480	+	3.21082	-13.1434	NA	DEAH-box_family_ATP-dependent_helicase	AEA95167.1	PF02295,PF00158,PF00874	-12.561	-12.4185	-13.0152	-24.5054	-24.4445	-28.475
OG1RF_12480	+	2.1888	-11.916	NA	DEAH-box_family_ATP-dependent_helicase	AEA95167.1	PF02295,PF00158,PF00874	-12.8448	-12.8061	-12.7859	-20.6613	-28.5758	-24.9478
OG1RF_12480	+	2.53433	-9.71082	NA	DEAH-box_family_ATP-dependent_helicase	AEA95167.1	PF02295,PF00158,PF00874	-13.1755	-13.3391	-13.2027	-22.6187	-20.5376	-25.6934
OG1RF_12481	+	2.25127	-10.2838	NA	choline_binding_protein	AEA95168.1	PF05257	-12.9445	-13.3361	-13.3154	-19.9446	-24.0879	-26.4148
OG1RF_12481	+	1.70043	-11.8327	NA	choline_binding_protein	AEA95168.1	PF05257	-13.3955	-13.2677	-14.1424	-19.1831	-27.9921	-29.1285
OG1RF_12481	+	1.96629	-5.75715	NA	choline_binding_protein	AEA95168.1	PF05257	-11.8701	-12.3207	-11.8757	-19.6566	-15.3587	-18.3228
OG1RF_12481		0.698454	-5.29664	NA	choline_binding_protein	AEA95168.1	PF05257	-12.6077	-12.6927	-12.6711	-24.8453	-14.0295	-14.9867
OG1RF_12496	+	2.32229	-10.2661	NA	hypothetical_protein	AEA95183.1	NA	-11.5139	-11.7004	-11.4883	-18.3611	-24.4445	-22.6952
OG1RF_12497	+	1.81104	-12.315	NA	hypothetical_protein	AEA95184.1	NA	-11.5139	-11.7004	-11.4883	-18.3611	-24.4445	-28.8419
OG1RF_12502	+	2.04647	-11.9526	NA	hypothetical_protein	AEA95189.1	NA	-12.5891	-12.3414	-12.5377	-19.7174	-25.3027	-28.306
OG1RF_12503	+	2.18601	-10.9271	NA	hypothetical_protein	AEA95190.1	NA	-12.7364	-12.3656	-12.823	-19.3758	-25.7147	-25.6156
OG1RF_12503	+	2.50824	-8.16295	NA	hypothetical_protein	AEA95190.1	NA	-11.8229	-11.9726	-12.0311	-22.6347	-18.5147	-19.166
OG1RF_12505	+	3.94372	-12.0721	NA	hypothetical_protein	AEA95192.1	NA	-13.4853	-13.0855	-13.7143	-24.5111	-27.0425	-24.9478
OG1RF_12505	+	2.00689	-10.4977	NA	hypothetical_protein	AEA95192.1	NA	-12.3592	-12.6068	-12.5251	-24.4677	-25.9747	-18.542
OG1RF_12507	+	2.20061	-9.97137	ubiA2	1,4-dihydroxy-2-naphthoate_octaprenyltransferase	AEA95194.1	PF01040	-13.0984	-13.0366	-12.503	-25.0078	-19.0836	-24.4608
OG1RF_12509	+	2.6936	-8.78876	NA	pheromone_cAD1_lipoprotein	AEA95196.1	PF04205	-15.4721	-15.2762	-14.4333	-22.4711	-22.8639	-26.2129
OG1RF_12511	+	2.24219	-11.0956	NA	secreted_protein	AEA95198.1	PF07009	-12.34	-12.2983	-12.1751	-19.2625	-25.1611	-25.6765
OG1RF_12515	+	2.3207	-9.52946	ysnA	putative_nucleoside-triphosphatase	AEA95202.1	PF01725	-13.3986	-13.5154	-13.7008	-23.9506	-25.4321	-19.8205
OG1RF_12523	+	1.84906	-10.8232	NA	hydantoinase/oxoprolinase	AEA95210.1	PF05378,PF01968	-13.2536	-13.1877	-13.0447	-19.0756	-27.9322	-24.9478
OG1RF_12525	+	2.12408	-11.406	NA	cytosine/purine/uracil/thiamine/allantoin_permease	AEA95212.1	PF02133	-11.9456	-12.1142	-11.973	-24.6328	-26.6199	-18.998
OG1RF_12525	+	2.11867	-9.5251	NA	cytosine/purine/uracil/thiamine/allantoin_permease	AEA95212.1	PF02133	-13.2278	-13.1245	-13.4143	-18.9755	-24.3608	-25.0055
OG1RF_12525	+	1.59956	-7.22287	NA	cytosine/purine/uracil/thiamine/allantoin_permease	AEA95212.1	PF02133	-13.0015	-13.5705	-13.3242	-24.6383	-18.7174	-18.2091
OG1RF_12526	+	2.35432	-10.6606	NA	hypothetical_protein	AEA95213.1	PF07905	-13.1431	-13.5154	-13.0061	-20.2196	-25.9144	-25.5124
OG1RF_12526	+	2.00593	-12.0843	NA	hypothetical_protein	AEA95213.1	PF07905	-12.177	-12.3956	-12.1008	-26.2216	-27.5639	-19.1408
OG1RF_12527	+	3.90874	-10.1261	NA	U32_family_peptidase	AEA95214.1	PF01136	-13.4672	-13.5256	-13.9361	-24.9539	-23.7228	-22.6306
OG1RF_12531	+	1.82935	-11.4752	ctsR	transcriptional_regulator_CtsR	AEA95218.1	PF05848	-13.637	-13.2267	-13.1382	-19.337	-26.5789	-28.5115
OG1RF_12539	+	1.43354	-7.69	NA	hypothetical_protein	AEA95226.1	NA	-12.355	-11.9086	-12.0685	-19.044	-24.4445	-15.9137
OG1RF_12544	+	5.09987	-10.3204	soj	sporulation_initiation_inhibitor_protein_Soj	AEA95231.1	PF01656	-14.9452	-14.823	-15.6096	-25.755	-25.6362	-24.9478
OG1RF_12547	+	2.53474	-12.4312	mycA	myosin-cross-reactive_antigen	AEA95234.1	PF06100	-12.8036	-12.4346	-12.6266	-21.2974	-26.2813	-27.5797
OG1RF_12547	+	2.37396	-10.9614	mycA	myosin-cross-reactive_antigen	AEA95234.1	PF06100	-12.7893	-12.493	-13.0928	-20.2196	-26.5372	-24.5026
OG1RF_12547	+	1.26594	-8.7182	mycA	myosin-cross-reactive_antigen	AEA95234.1	PF06100	-12.6853	-12.6867	-12.2881	-17.2113	-18.9534	-27.6501
OG1RF_12547	+	1.01465	-8.07793	mycA	myosin-cross-reactive_antigen	AEA95234.1	PF06100	-11.5375	-11.6559	-11.4577	-18.3807	-13.872	-26.6323
OG1RF_12549	+	1.46962	-10.0016	tal	transaldolase	AEA95236.1	PF00923	-13.0309	-13.8633	-13.5427	-17.318	-25.4495	-27.6743
OG1RF_12550	+	1.36489	-6.04955	NA	PTS_family_glucitol_(glu)_porter_component_IIA	AEA95237.1	PF03829	-14.4269	-14.8314	-14.6351	-19.9446	-17.5256	-24.572
OG1RF_12551	+	3.69816	-12.6982	srlE	PTS_family_glucitol/sorbitol_porter,_IIB_component	AEA95238.1	PF03612,PF07663	-12.8209	-13.3287	-13.2241	-24.7756	-27.7449	-24.9478
OG1RF_12551	+	1.98081	-11.0619	srlE	PTS_family_glucitol/sorbitol_porter,_IIB_component	AEA95238.1	PF03612,PF07663	-13.012	-13.1111	-13.0182	-19.4257	-27.5964	-25.3047
OG1RF_12560	+	1.23526	-9.25762	citXG	triphosphoribosyl-dephospho-CoA_synthase	AEA95247.1	PF01874	-13.3037	-13.4002	-13.3557	-23.86	-27.9857	-15.9867
OG1RF_12561	+	1.90152	-11.3604	mdh2	malate_dehydrogenase_(oxaloacetate-decarboxylating)_(NADP(+))	AEA95248.1	PF00390,PF03949	-12.3941	-13.2373	-12.8682	-18.9755	-27.2948	-26.3104
OG1RF_12561	+	1.53462	-7.20398	mdh2	malate_dehydrogenase_(oxaloacetate-decarboxylating)_(NADP(+))	AEA95248.1	PF00390,PF03949	-13.2667	-13.2133	-13.3663	-18.2762	-24.8161	-18.366
OG1RF_12561	+	1.42673	-7.57512	mdh2	malate_dehydrogenase_(oxaloacetate-decarboxylating)_(NADP(+))	AEA95248.1	PF00390,PF03949	-13.1743	-13.5811	-13.3971	-16.0637	-22.8639	-23.9502
OG1RF_12562	+	1.61935	-9.99391	oadA	oxaloacetate_decarboxylase	AEA95249.1	PF00682,PF02436	-13.6241	-13.3602	-13.5444	-24.4923	-18.196	-27.8222
OG1RF_12562	+	1.5263	-8.12453	oadA	oxaloacetate_decarboxylase	AEA95249.1	PF00682,PF02436	-12.7314	-13.4096	-13.2482	-19.1078	-18.5147	-26.1402
OG1RF_12564	+	1.41389	-7.61053	citF	citrate_(pro-3S)-lyase	AEA95251.1	PF04223	-16.2648	-15.2423	-16.3228	-18.7941	-24.7121	-27.1553
OG1RF_12567	+	3.19083	-9.8677	citC	[citrate_[pro-3S]-lyase]_ligase	AEA95254.1	PF08218	-17.4333	-15.2762	-14.9497	-24.4677	-26.1272	-26.6674
OG1RF_12572	+	1.35658	-8.89681	NA	citrate_transporter	AEA95259.1	PF03600	-12.012	-11.8312	-12.3173	-17.24	-18.5867	-27.0241
OG1RF_12574	+	1.66741	-10.6537	NA	response_regulator	AEA95261.1	PF00072,PF00486	-12.5172	-12.7954	-12.3592	-25.1905	-17.4906	-26.9517
OG1RF_12574	+	1.7254	-9.98349	NA	response_regulator	AEA95261.1	PF00072,PF00486	-13.0891	-13.292	-12.9759	-24.6633	-18.0018	-26.6424
OG1RF_10699		0.0177433	-0.0205927	NA	hypothetical_protein	AEA93386.1	NA	-12.2306	-11.9199	-12.3624	-12.8364	-12.1565	-11.5819
OG1RF_10142		0.191997	0.0811005	NA	resolvase_family_site-specific_recombinase	AEA92829.1	PF00239	-12.633	-12.364	-12.6763	-12.3859	-12.7314	-12.3128
Intergenic_2101_2157631_2157796		0.549422	0.272394	Intergenic_2101_2157631_2157796	Intergenic_2101_2157631_2157796	NA	NA	-12.7917	-13.0156	-12.5396	-12.3999	-12.2846	-12.8452
OG1RF_12104		0.1736	0.194774	NA	O-methyltransferase	AEA94791.1	PF08241	-12.9615	-12.4307	-12.7846	-13.2708	-11.92	-12.4017
OG1RF_12502	+	1.24391	0.293624	NA	hypothetical_protein	AEA95189.1	NA	-12.4698	-12.6475	-12.5158	-12.1688	-12.4444	-12.1391
OG1RF_12208		0.399654	0.341995	NA	group_2_glycosyl_transferase	AEA94895.1	PF00535	-12.3677	-12.5722	-12.3071	-12.7628	-11.8628	-11.5953
OG1RF_12472	+	2.56064	0.749377	NA	ABC_superfamily_ATP_binding_cassette_transporter,_binding_protein	AEA95159.1	PF01297,PF09223	-11.7633	-11.6884	-11.9163	-11.096	-11.1636	-10.8604
OG1RF_11531	+	1.12115	0.796548	NA	glycosyl_hydrolase	AEA94218.1	PF01055,PF00041,PF00754,PF07554	-14.3955	-15.0008	-14.0032	-13.5188	-13.4903	-14.0008
OG1RF_12435	+	0.849084	0.803384	mutS3	DNA_mismatch_repair_protein_MutS	AEA95122.1	PF01624,PF05188,PF05192,PF05190,PF00488	-13.4238	-14.4397	-13.6573	-13.5793	-13.0407	-12.4907
Intergenic_6_9176_9349	+	1.01462	0.827562	Intergenic_6_9176_9349	Intergenic_6_9176_9349	NA	NA	-12.2907	-12.5023	-12.3414	-12.3044	-11.2092	-11.1382
Intergenic_551_547306_547558	+	1.89792	1.16159	Intergenic_551_547306_547558	Intergenic_551_547306_547558	NA	NA	-12.3324	-12.1004	-12.0385	-10.7279	-11.5052	-10.7536
OG1RF_10820	+	2.26112	1.2088	NA	LytR_family_response_regulator	AEA93507.1	PF04397	-12.4457	-13.0374	-12.6479	-11.4432	-11.7635	-11.2979
OG1RF_11034	+	0.86865	1.22449	NA	methyltransferase	AEA93721.1	NA	-15.9497	-16.2311	-15.408	-14.5461	-15.7378	-13.6314
Intergenic_397_382047_382248	+	3.37301	1.46743	Intergenic_397_382047_382248	Intergenic_397_382047_382248	NA	NA	-12.9546	-12.6328	-12.7842	-11.5198	-11.2546	-11.1949
OG1RF_12089	+	2.28223	1.50536	t0	oligopeptide_ABC_superfamily_ATP_binding_cassette_transporter,_binding_protein	AEA94776.1	PF00496	-12.6787	-13.0544	-12.7536	-11.3208	-11.7524	-10.8975
OG1RF_10951	+	1.51934	1.66484	cscK	fructokinase	AEA93638.1	PF00480	-13.6278	-13.8189	-14.6573	-13.0277	-12.4207	-11.6611
OG1RF_10828	+	2.64705	1.81398	NA	membrane_protein	AEA93515.1	NA	-13.8126	-13.5222	-13.5513	-11.3289	-12.014	-12.1012
OG1RF_11231	+	3.22101	1.91601	ptsG	PTS_family_glucose_porter,_IICBA_component	AEA93918.1	PF02378,PF00367,PF00358	-12.4045	-11.8511	-12.1011	-10.1763	-10.4077	-10.0247
OG1RF_11710		0.563072	1.29693	NA	O-antigen_polymerase	AEA94928.1	PF00126,PF03466	-15.9589	-15.9137	-15.282	-15.0936	-12.4557	-15.7143
OG1RF_12241	+	2.25372	2.59023	NA	LysR_family_transcriptional_regulator	AEA94397.1	PF04932	-16.3831	-15.6536	-17.1682	-13.792	-13.4919	-14.1502
OG1RF_11710	+	3.53294	2.87605	NA	O-antigen_polymerase	AEA94397.1	PF04932	-14.8272	-14.2591	-14.0711	-11.6427	-11.5401	-11.3466
OG1RF_11714	+	5.18588	7.79436	NA	group_2_glycosyl_transferase	AEA94401.1	PF00535	-14.9497	-14.5705	-15.2256	-7.39446	-7.14638	-6.82188
OG1RF_10588	+	5.65747	9.85991	pip	phage_infection_protein	AEA93275.1	NA	-12.3872	-13.1627	-12.4921	-2.82299	-2.81716	-2.82217
OG1RF_11715	+	3.82417	10.0545	NA	glycosyltransferase	AEA94402.1	PF00535	-17.7648	-18.0208	-19.8612	-8.90592	-8.61555	-7.96198
OG1RF_10588	+	6.47274	10.0469	pip	phage_infection_protein	AEA93275.1	NA	-12.3522	-12.8286	-12.7976	-2.59458	-2.59897	-2.64415
OG1RF_10588	+	6.85075	10.2243	pip	phage_infection_protein	AEA93275.1	NA	-11.903	-12.2628	-12.2951	-1.94344	-1.94634	-1.89817
OG1RF_10588	+	4.92943	10.4598	pip	phage_infection_protein	AEA93275.1	NA	-12.5172	-13.7358	-13.6443	-2.84954	-2.86625	-2.80209
OG1RF_10588	+	5.8687	10.3861	pip	phage_infection_protein	AEA93275.1	NA	-14.0786	-14.3051	-13.5444	-3.58356	-3.62962	-3.55669
