# Supplementary material for: Parallel Genomics Uncover Novel Enterococcal-Bacteriophage Interactions
Source: mBio. 2020 Mar 3;11(2):e03120-19. doi: 10.1128/mBio.03120-19 (PMC7064774; doi:10.1128/mBio.03120-19)
Supplement: TABLE S2 [file mBio.03120-19-st002.xlsx]

## Sheet: Table S2
Table S2A. Differential expression ratio of VPE25 genes during E. faecalis OG1RF infection relative to the start of infection.								10 minutes		20 minutes		40 minutes
Feature ID	Gene Start	Gene Stop	blastp Best-Hit cut-off (0.001)	Best-Hit Accesion Number	%Identity / Similarity /Gaps	E-value	RAST Function Prediction	R1	R2	R1	R2	R1	R2
orf_1	1033	1239	hypothetical protein				hypothetical protein	1.1905	-0.849853	1.10808	-0.200691	0.0137678	-1.2618
orf_2	1243	2841	hypothetical protein				hypothetical protein	0.355225	-0.223929	0.902057	1.20136	-1.30407	-0.930641
orf_3	2927	4882	RecD−like DNA helicase YrrC	WP_027699 797	35/55/50	8e-105	RecD-like DNA helicase YrrC	0.340834	-0.314891	1.22342	0.0185574	-1.74836	0.480444
orf_4	4860	5387	hypothetical protein				hypothetical protein	0.964988	0.122979	-1.0167	1.31226	-1.10462	-0.278908
orf_5	5826	6137	hypothetical protein				hypothetical protein	1.30226	0.252491	0.447667	-0.821974	-1.50335	0.322904
orf_6	6134	6571	hypothetical protein				hypothetical protein	1.61816	0.44983	-1.07962	-0.976797	-0.178207	0.166634
orf_7	6571	6825	hypothetical protein				hypothetical protein	1.26801	0.0498234	-0.172821	-0.0334698	0.6149	-1.72644
orf_8	6828	7064	hypothetical protein				hypothetical protein	1.07404	0.812201	-0.327218	-1.43347	0.650305	-0.775862
orf_9	7097	8383	ATP-dependent DNA ligase, [Bacillus subtilis]	WP_020846 136	35/58/20	8e-68	DNA ligase, phage-associated	0.849773	0.372611	-1.1095	0.197735	-1.3429	1.03227
orf_10	8399	8590	hypothetical protein				hypothetical protein	-0.796051	-0.173433	1.07723	1.36966	-1.06156	-0.415847
orf_11	8753	8968	hypothetical protein				hypothetical protein	1.59559	0.753221	-0.57171	-0.116294	-1.11956	-0.541247
orf_12	9057	9260	hypothetical protein				hypothetical protein	1.67547	-1.15405	-0.872639	0.217231	-0.0801469	0.214127
orf_13	9281	9493	hypothetical protein				hypothetical protein	1.59943	-0.156343	-0.609094	-1.03267	-0.593572	0.792242
orf_14	9477	9887	hypothetical protein				hypothetical protein	0.247635	0.93733	-0.709785	0.163515	0.970147	-1.60884
orf_15	9984	10532	lysine decarboxylase family	WP_005877 211	45/64/6	2e-42	Lysine decarboxylase family	1.21427	0.137189	-0.190124	0.520768	0.103572	-1.78568
orf_16	10529	10717	hypothetical protein				hypothetical protein	-0.0975588	1.8853	-0.215972	-0.11595	-1.12561	-0.330208
orf_17	10718	11344	purine trans deoxyribosylase	WP_014573 106	49/66/4	7e-42	Purine trans deoxyribosylase (Nucleoside deoxyribosyltransferase- I) (EC 2.4.2.6)	-0.194815	1.28713	-0.659227	1.22266	-0.777176	-0.878566
orf_18	11435	12271	deoxyadenosine kinase (gp051)	YP_0014690 49	68/81/0	5e-130	Deoxyadenosine kinase (EC 2.7.1.76) / Deoxyguanosine kinase (EC 2.7.1.113)	0.802544	1.45493	-1.22751	-0.81731	-0.250752	0.0381057
orf_19	12293	13048	NrdR−regulated deoxyribonucleotide transporter (gp052)	YP_0014690 50	54/72/0	2e-92	NrdR-regulated deoxyribonucleotide transporter, PnuC-like	0.0351797	0.690935	0.263938	0.812771	-1.94209	0.139267
orf_20	13120	13398	hypothetical protein				hypothetical protein	0.475121	0.872036	-1.53063	0.673409	-0.985746	0.495806
orf_21	13402	13650	glutaredoxin [Mycobacterium abscessus]	WP_020724 515	43/60/1	8e-13	hypothetical protein	0.0956139	1.18992	-1.43669	1.00321	-0.691956	-0.160099
orf_22	13734	14771	hypothetical protein	WP_043940 300	35/57/21	1e-46	hypothetical protein	0.886246	1.51927	-0.903165	-0.310422	-0.21915	-0.972777
orf_23	14831	15685	hypothetical protein	CDW95294	42/62/1	2e-08	hypothetical protein	0.938579	0.553831	0.984266	-1.34776	-0.122939	-1.00598
orf_24	15678	16322	hypothetical protein				hypothetical protein	0.211689	0.626314	-0.145786	0.835569	-1.9207	0.392918
orf_25	16306	16473	hypothetical protein				hypothetical protein	0.10951	-0.714655	-0.135397	0.22805	-1.20588	1.71837
orf_26	16574	17542	phage protein [Bacillus subtilis]	WP_013603 304	42/60/26	1e-67	phage protein	0.00112562	-1.08995	0.153704	1.65257	0.273732	-0.991188
orf_27	17625	18107	hypothetical protein				hypothetical protein	1.45508	-0.428945	-0.0945062	0.839918	-1.34139	-0.430156
orf_28	18107	18535	hypothetical protein				hypothetical protein	0.869541	0.8325	-1.22496	0.338121	-1.30307	0.487864
orf_29	18606	19676	ATP/GTP binding protein	WP_013603 308	48/67/9	5e-110	ATP/GTP binding protein	0.513842	1.46717	-0.0546865	-0.609715	-1.47742	0.160811
orf_30	19781	20350	hypothetical protein				hypothetical protein	-0.470287	-0.912516	-1.13284	0.236913	1.06737	1.21136
orf_31	20350	20607	hypothetical protein				hypothetical protein	0.220141	0.0337972	-1.84247	-0.0900219	0.575803	1.10275
orf_32	20667	20813	hypothetical protein				hypothetical protein	-0.805609	0.269715	-1.63201	0.655959	0.611912	0.900036
orf_33	20803	21543	hypothetical protein				hypothetical protein	-1.11012	-0.392915	-0.768182	-0.0402112	0.737266	1.57416
orf_34	21583	21810	hypothetical protein				hypothetical protein	-0.0340017	-0.606893	-1.59943	0.231142	1.0206	0.988578
orf_35	21822	22064	hypothetical protein	WP_016622 890	68/81/0	4e-14	hypothetical protein	-1.67365	-0.284808	-0.389882	0.636988	0.636988	1.07437
orf_36	22077	22304	hypothetical protein [Enterococcus phage phiEF24C]				hypothetical protein	-1.91975	0.0841869	-0.0499199	0.7334	0.348599	0.803484
orf_37	22399	22611	hypothetical protein EFP_gp142	YP_0015042 51	62/79/1	2e-20	Phage protein	0.802748	0.384097	1.10667	-1.36732	-1.04828	0.12208
orf_38	22626	23000	hypothetical protein				hypothetical protein	1.52271	0.432886	0.462267	-0.821948	-0.391031	-1.20489
orf_39	23034	23537	phage protein [Bacillus subtilis]	WP_013603 315	41/64/6	3e-31	phage protein	1.64885	0.193011	-0.704282	0.401034	-1.21848	-0.320136
orf_40	23534	25114	replicative DNA helicase (DnaB) [Bacillus subtilis]	WP_020846 144	53/73/8		Replicative DNA helicase (DnaB) (EC 3.6.4.12)	1.51401	0.680237	0.113106	-0.834542	-0.261413	-1.21139
orf_41	25126	26175	phage toprim domain containing protein [Bacillus subtilis]	WP_013603 317	50/68/6	1e-111	Phage toprim domain containing protein, YorJ B.subtilis homolog	-0.797886	-0.647498	-1.21669	0.627146	1.01746	1.01746
orf_42	26186	28012	single−stranded−DNA−specific exonuclease RecJ [Bacillus subtilis]	WP_020846 146	40/57/30	2e-105	Single-stranded-DNA-specific exonuclease RecJ (EC 3.1.-.-)	0.345216	-0.370717	1.20647	0.866284	-0.553661	-1.4936
orf_43	28109	28711	hypothetical protein				hypothetical protein	1.28538	0.662347	-1.46107	-0.797593	0.367472	-0.056538
orf_44	28726	29109	hypothetical protein				hypothetical protein	0.214213	1.45246	-0.378417	0.648387	-0.518013	-1.41863
orf_45	29102	29572	hypothetical protein				hypothetical protein	0.867463	0.456257	0.998866	0.118123	-1.37708	-1.06363
orf_46	29670	29798	hypothetical protein				hypothetical protein	1.86589	-0.552688	-0.40973	-0.999171	-0.0973815	0.193078
orf_47	29881	30075	hypothetical protein				hypothetical protein	0.585116	0.940237	-0.516965	0.568963	0.195856	-1.77321
orf_48	30098	30244	hypothetical protein				hypothetical protein	0.0373674	-0.618014	-0.198584	1.70143	-1.25393	0.331732
orf_49	30246	30446	hypothetical protein				hypothetical protein	1.26289	0.852288	-1.11094	-1.02481	0.454176	-0.433606
orf_50	30519	31034	hypothetical protein				hypothetical protein	1.46492	0.820005	-0.532798	0.0405216	-0.515991	-1.27666
orf_51	31028	31873	thymidylate synthase partial [Rhizobium leguminosarum]	WP_032998 484	38/57/2	3e-34	Thymidylate synthase (EC 2.1.1.45)	0.695999	0.695999	0.456566	0.721373	-1.27991	-1.29002
orf_52	31902	32318	deoxyuridine 5'−triphosphate nucleotidohydrolase	WP_004083 327	54/71/0	2e-44	Deoxyuridine 5'-triphosphate nucleotidohydrolase (EC 3.6.1.23)	1.27663	-0.210926	-1.47708	-0.70481	0.447903	0.668282
orf_53	32328	33386	beta glucosyl transferase [Serratia phage PS2]	YP_0090300 87	42/63/10	3e-90	b-gt beta glucosyl transferase	0.592925	0.104217	-0.314194	-1.10697	-0.873178	1.5972
orf_54	33458	33982	ribonuclease HI [Lactobacillus]	WP_025013 129	45/63/3	6e-37	Ribonuclease HI (EC 3.1.26.4)	0.571675	-1.68546	0.598669	-0.654384	1.01015	0.159347
orf_55	33979	34941	beta-1,6-galactofuranosyltransferase [Leuconostoc gelidum]	WP_010015 365	21/58/18	2e-27	Nucleotide sugar synthetase-like protein	-0.609718	-1.09093	-0.303984	-0.437346	0.927056	1.51492
orf_56	34943	35188	hypothetical protein				hypothetical protein	-0.793134	-0.660814	-0.660814	-0.285619	0.68294	1.71744
orf_57	35181	35372	hypothetical protein				hypothetical protein	-0.701471	-0.190338	-1.53983	0.537058	0.853728	1.04085
orf_58	35474	36082	thymidine kinase	WP_010078 319	45/62/11	4e-42	Thymidine kinase (EC 2.7.1.21)	-1.05883	-0.391514	-0.784297	0.0407411	0.5044	1.6895
orf_59	36084	36326	hypothetical protein	ESK79055	58/58/0	3e-08	hypothetical protein	-1.65528	-0.289688	0.446625	1.04686	-0.398284	0.849773
orf_60	36337	36552	hypothetical protein				hypothetical protein	-2.02397	0.188778	0.403123	0.537608	0.356856	0.537608
orf_61	36654	36842	hypothetical protein				hypothetical protein	-1.35474	-0.852229	-0.074765	1.42291	0.289172	0.569651
orf_62	36925	40791	DNA polymerase III alpha subunit [Bacillus subtilis]	WP_020846 153	47/67/33	0	DNA polymerase III alpha subunit (EC 2.7.7.7)	-0.130967	-1.6128	-0.665806	0.768791	0.79478	0.846001
orf_63	40861	41115	hypothetical protein				hypothetical protein	0.690424	1.30095	-1.04107	-0.539468	0.62271	-1.03355
orf_64	41115	41384	hypothetical protein				hypothetical protein	0.483451	0.146908	-1.06167	-1.11041	-0.00245605	1.54419
orf_65	41693	41884	hypothetical protein				hypothetical protein	0.852031	-0.254619	-0.859054	0.0539239	-1.20892	1.41663
orf_66	41896	42204	hypothetical protein				hypothetical protein	0.232704	0.506537	-0.275723	-1.11276	-0.933203	1.58245
orf_67	42194	42739	hypothetical protein				hypothetical protein	1.61821	0.660271	-0.809569	-0.91737	-0.660724	0.109186
orf_68	42741	43028	hypothetical protein				hypothetical protein	0.551158	-0.0316195	-0.891614	-1.16391	1.59441	-0.0584303
orf_69	43045	43323	hypothetical protein				hypothetical protein	1.53165	0.97794	-0.639186	-0.368903	-0.637225	-0.864277
orf_70	43387	43623	hypothetical protein	WP_001009 047	51/64/7	3e-14	hypothetical protein	-0.0528598	0.308678	0.730881	0.000646331	-1.88657	0.899222
orf_71	43626	44327	deoxyuridine 5'−triphosphate nucleotidohydrolase [Enterococcus villorum]	WP_010750 123	45/56/61	8e-50	Deoxyuridine 5'-triphosphate nucleotidohydrolase (EC 3.6.1.23)	0.709882	1.21538	-1.10293	-0.349122	-1.12222	0.649012
orf_72	44327	44620	hypothetical protein				hypothetical protein	1.21245	0.829282	0.127801	-0.780991	0.0969206	-1.48546
orf_73	44617	45240	guanylate kinase/L-type calcium channel region [Bacillus subtilis]	WP_009968 548	37/56/11	7e-29	Guanylate kinase (EC 2.7.4.8)	-0.361326	1.23826	-1.08867	1.26325	-0.559849	-0.491657
orf_74	45240	45815	rusA family endodeoxyribonuclease [Bacillus subtilis]	WP_013603 335	39/61/1	9e-36	non-essential protein	0.812681	0.890975	-0.306641	0.832533	-1.48432	-0.745225
orf_75	45796	46125	hypothetical protein				hypothetical protein	1.03101	0.601951	0.279237	0.484024	-1.64053	-0.7557
orf_76	46206	46748	hypothetical protein				hypothetical protein	-1.51657	-0.655267	0.686887	1.33437	0.0163368	0.134238
orf_77	46978	47127	hypothetical protein				hypothetical protein	-0.908764	-1.48861	0.0785205	0.723916	0.518118	1.07682
orf_78	47230	47577	hypothetical protein				hypothetical protein	1.38141	0.439785	-0.420127	0.0596396	-1.63903	0.178326
orf_79	47658	48293	hypothetical protein				hypothetical protein	0.704739	0.827144	0.519026	-0.727096	-1.69749	0.37368
orf_80	48307	48504	hypothetical protein				hypothetical protein	0.856727	0.723357	1.01411	-0.847989	-0.387996	-1.35821
orf_81	48501	48704	hypothetical protein				hypothetical protein	1.01241	-0.393145	1.01241	-1.58959	0.34487	-0.386958
orf_82	48705	48911	hypothetical protein				hypothetical protein	1.07394	-1.42294	0.888316	-0.192415	0.510503	-0.857413
orf_83	48960	50900	topoisomerase IV subunit B [Bacillus subtilis]	WP_013603 341	50/69/22	0	Topoisomerase IV subunit B (EC 5.99.1.-)	-0.399174	-0.228856	1.39028	1.07802	-0.920133	-0.920133
orf_84	50983	51192	hypothetical protein				hypothetical protein	-0.139568	-0.699898	-0.619339	-1.01696	1.17396	1.30181
orf_85	51193	53178	topoisomerase IV subunit A [Bacillus subtilis]	WP_009968 555	40/61/28	7e-154	Topoisomerase IV subunit A (EC 5.99.1.-)	0.372392	0.46926	0.372392	0.484885	-2.03777	0.338844
orf_86	53329	53478	hypothetical protein				hypothetical protein	-1.32262	-1.21523	0.327013	0.606804	0.723664	0.88037
orf_87	53558	53746	hypothetical protein				hypothetical protein	-1.24434	-1.21111	0.305042	0.301026	1.13808	0.711296
orf_88	53921	54640	aggregation promoting factor [Catellicoccus marimammalium]	WP_009490 292	54/63/2	6e-33	Aggregation promoting factor	-1.95597	0.00972616	0.284546	0.808007	0.23213	0.621565
orf_89	54772	54975	hypothetical protein [EfaCPT1_gp47]				hypothetical protein	0.440821	0.56785	1.27871	-0.0515071	-1.53382	-0.70205
orf_90	55083	55289	hypothetical protein EfaCPT1_gp47 [Enterococcus phage EfaCPT1]	YP_0091038 64	97/97/0	2e-39	hypothetical protein	-0.722705	-1.63857	0.829102	0.050903	0.794129	0.687136
orf_91	55283	55600	hypothetical protein CO47_0131 [Enterococcus phage AUEF3]	AHN83302	96/99/0	3e-65	hypothetical protein	1.59994	-0.173971	-0.170473	0.472319	-1.44057	-0.287246
orf_92	55640	55807	phage protein EFP_gp137 [Enterococcus phage phiEF24C]	YP_0015042 46	80/90/0	2e-19	Phage protein	0.379941	-0.295434	1.04239	-0.196423	0.801714	-1.73218
orf_93	55902	56075	hypothetical protein [Enterococcus casseliflavus ATCC 12755]	EGC69869	44/68/0	0.0006	hypothetical protein	0.93221	-0.043897	-1.52501	0.549679	0.908802	-0.82178
orf_94	56076	56279	hypothetical protein				hypothetical protein	0.154675	0.62839	1.52583	-0.212245	-0.977527	-1.11912
orf_95	56280	56540	hypothetical protein				hypothetical protein	0.751039	-0.677034	1.18152	-1.46598	0.558191	-0.347733
orf_96	56541	56753	hypothetical protein				hypothetical protein	0.831694	-1.01386	1.1572	-0.470296	0.640019	-1.14475
orf_97	56754	57161	phage tail length tape−measure protein EnPhEFRM31_gp06	YP_0043066 34	58/77/1	4e-47	Phage tail length tape-measure protein	0.538151	-1.91509	0.855917	0.0383049	0.551414	-0.0687008
orf_98	57194	57400	hypothetical protein				hypothetical protein	0.608938	-1.88495	1.01896	0.105824	0.162901	-0.0116638
orf_99	57390	57794	hypothetical protein				hypothetical protein	1.75778	-0.61866	0.431526	0.0617594	-0.866465	-0.765943
orf_100	57787	57993	hypothetical protein				hypothetical protein	0.809501	0.219347	0.657947	0.301751	-0.0467792	-1.94177
orf_101	58416	58607	hypothetical protein				hypothetical protein	0.886291	0.331621	-1.40206	0.486721	-1.11463	0.812059
orf_102	58642	58854	hypothetical protein				hypothetical protein	0.502971	0.0742005	1.48637	0.154558	-1.26451	-0.953597
orf_103	58930	59094	hypothetical protein				hypothetical protein	0.164696	-2.00692	0.337004	0.288887	0.543489	0.672848
orf_104	59094	59651	hypothetical protein				hypothetical protein	-0.790957	-1.66074	0.433018	0.460183	0.743004	0.815486
orf_105	60672	59695	site specific recombinase [Bacillus subtilis]	WP_013603 353	64/82/0	3e-150	prophage LambdaBa02, site- specific recombinase, phage integrase family	-1.21434	-0.790324	-0.343961	0.0432898	0.904395	1.40094
orf_106	61881	60739	N−acetylmuramoyl−L−alanine amidase	YP_0090043 53	53/64/28	4e-115	N-acetylmuramoyl-L-alanine amidase (EC 3.5.1.28)	-1.10521	-1.35852	0.473601	0.155352	0.942848	0.891929
orf_107	62327	61962	hypothetical protein	WP_033613 708	40/57/2	0.0008	hypothetical protein	-1.09681	-1.34216	0.416774	0.121198	0.963222	0.937777
orf_108	62686	62342	hypothetical protein				hypothetical protein	-0.986509	-1.42977	0.466951	0.0833794	1.02435	0.841594
orf_109	63062	62664	hypothetical protein				hypothetical protein	-1.14057	-1.27063	0.277499	0.139743	0.988497	1.00546
orf_110	64679	63108	hypothetical protein	WP_025193 464	32/45/103	5e-61	hypothetical protein	-1.15593	-1.22631	0.319913	0.0358763	0.973884	1.05257
orf_111	66627	64699	hypothetical protein	EOJ87326	29/47/104	1e-65	hypothetical protein	-0.714417	-1.50946	0.59659	-0.253327	1.04686	0.833745
orf_112	69221	66627	phage minor structural protein [Enterococcus malodoratus]	WP_010738 973	49/69/18	1e-163	FIG00629079: hypothetical protein	-0.996568	-1.49208	0.820833	0.242911	0.840111	0.584795
orf_113	70012	69218	hypothetical protein	WP_023895 112	48/65/5	5e-78	hypothetical protein	-1.12804	-1.1555	0.202554	-0.0810488	1.01947	1.14256
orf_114	73818	70012	phage tail length tape−measure protein	WP_002318 243	33/53/122		Phage tail length tape-measure protein	-1.11307	-1.3654	0.616259	0.137959	0.786521	0.937731
orf_115	74097	73846	hypothetical protein				hypothetical protein	-1.28756	-0.932465	-0.0116209	0.0225005	0.978275	1.23087
orf_116	74404	74072	hypothetical protein	WP_025436 582	38/59/4	4e-09	hypothetical protein	-1.21765	-1.0231	-0.0272526	0.0600428	0.984236	1.22373
orf_117	75147	74530	phage major tail protein phi13	WP_005826 684	44/60/2	4e-45	Phage major tail protein phi13	-1.26318	-1.1489	0.191106	0.226412	0.935982	1.05857
orf_118	75550	75173	hypothetical protein				hypothetical protein	-0.977917	-1.34336	0.253569	-0.0142662	1.1013	0.980669
orf_119	76002	75553	hypothetical protein [Geobacillus vulcani]	WP_031405 270	33/53/25	2e-08	hypothetical protein	-0.909773	-1.37892	0.347639	-0.111535	1.15083	0.901766
orf_120	76357	75995	hypothetical protein [Veillonella sp. CAG:933]	WP_021841 991	35/50/2	4e-08	hypothetical protein	-0.884439	-1.38782	0.336076	-0.116727	1.19667	0.856242
orf_121	76758	76354	head-tail connector protein [Staphylococcus phage vB_SepS_SEP9]	YP_0090076 76	39/60/6	3e-18	hypothetical protein	-1.08584	-1.19437	0.144869	-0.0321775	1.19185	0.975658
orf_122	77787	76915	prophage pi2 protein 34 [Lactobacillus paracasei]	WP_025376 065	49/67/11	2e-96	prophage pi2 protein 34	-1.32119	-0.603205	-0.440698	0.101132	0.883575	1.38038
orf_123	79238	78036	phage major capsid protein [Lactobacillus phage ATCC 8014-B2]	AFU63091	41/57/41	6e-91	Gene Transfer Agent capsid protein; Phage major capsid protein	-1.2209	-1.14496	0.282834	0.0259934	0.996123	1.06091
orf_124	80406	79228	phage head maturation protease [Bacillus subtilis]	WP_020846 131	45/66/10	6e-41	Phage head maturation protease	-1.18218	-1.18218	0.129444	0.155853	1.0756	1.00346
orf_125	81713	80433	phage portal protein, HK97 family [Bacillus subtilis]	WP_009968 694	44/62/16	2e-108	Phage portal protein	-1.25069	-1.05872	0.0487621	0.124388	0.980859	1.1554
orf_126	83436	81730	phage terminase, large subunit [Bacillus sp. YP1]	WP_043940 336	64/80/7	0	Phage terminase, large subunit	-1.20916	-0.899984	-0.14705	-0.0540291	1.02307	1.28715
orf_127	83510	83626	hypothetical protein				hypothetical protein	-1.19199	-0.40603	-0.687972	-0.116794	1.05881	1.34398
orf_128	84017	83748	hypothetical protein				hypothetical protein	-0.553666	-0.24796	-1.22499	-0.398565	1.08653	1.33865
orf_129	84674	84183	small subunit of P27 family phage terminase [Bacillus subtilis]	WP_013603 375	60/76/0	3e-64	Phage-related protein	-1.27367	-0.826145	-0.292507	0.130013	1.00121	1.2611
orf_130	85094	84687	HNH restriction endonuclease domain protein [Bacillus subtilis]	WP_020846 133	53/69/2	8e-37	hypothetical protein	-1.16239	-0.928353	-0.200948	-0.0464704	1.09498	1.24318
orf_131	85376	85531	hypothetical protein				hypothetical protein	0.823267	1.21453	-0.579323	0.11091	-1.58085	0.0114618
orf_132	85521	86381	hypothetical protein				hypothetical protein	1.78013	0.134821	0.271538	-0.735454	-0.455712	-0.995322
Table S2B. Differential expression ratio of E. faecalis OG1RF genes during VPE25 infection relative to the untreated cultures.
old_locus_tag	locus_tag	Name	Functions	Cluster	Differential expression ratio
					10 minute		20 minute		40 minute
					R1	R2	R1	R2	R1	R2
OG1RF_10007	OG1RF_RS00045	30S ribosomal protein S6 CDS	Purine metabolism | ribosome	Early	0.0236153	0.836806	1.26891	-0.359116	-0.180383	-1.58983
OG1RF_10881	OG1RF_RS04610	hypothetical protein CDS	N/A	Early	0.304921	0.791284	0.733095	0.495895	-0.532403	-1.79279
OG1RF_10415	OG1RF_RS02225	acetyltransferase CDS	Arginine and proline metabolism | Quorum sensing	Early	0.557895	0.406775	1.03684	0.303967	-0.561881	-1.7436
OG1RF_12249	OG1RF_RS11520	transcription antiterminator BglG CDS	N/A	Early	0.518645	0.651137	0.964335	0.334868	-0.905093	-1.56389
OG1RF_12018	OG1RF_RS10325	glycerate kinase CDS	N/A	Early	0.336067	-0.0174039	1.18618	0.456935	-0.160326	-1.80145
OG1RF_11592	OG1RF_RS08165	glycerol kinase CDS	N/A	Early	0.269082	0.100141	0.883463	0.867678	-0.306451	-1.81391
OG1RF_11337	OG1RF_RS06905	phosphate propanoyltransferase CDS	N/A	Early	0.493451	1.11386	0.845247	-0.173951	-1.43518	-0.843426
	OG1RF_RS13260	hypothetical protein CDS	N/A	Early	-0.495376	1.63389	0.414622	0.197789	-1.28844	-0.46249
OG1RF_12570	OG1RF_RS13155	acetyl-CoA carboxylase biotin carboxyl carrier protein subunit CDS	N/A	Early	1.0259	0.659362	0.60737	-0.114512	-0.473156	-1.70496
OG1RF_10128	OG1RF_RS00645	ABC transporter permease CDS	Fatty acid degradation | Chloroalkane and chloroalkene degradation	Early	1.17539	1.09387	0.0654683	-0.191743	-1.27725	-0.865732
OG1RF_11097	OG1RF_RS05695	TetR family transcriptional regulator CDS	N/A	Early	1.07906	1.1506	-0.179478	-0.0173678	-1.47086	-0.561957
OG1RF_11254	OG1RF_RS06490	hypothetical protein CDS	Selenocompound metabolism | RNA binding	Early	1.10592	1.12988	-0.02456	0.0240419	-1.09676	-1.13853
OG1RF_12532	OG1RF_RS12910	methionine gamma-lyase CDS	N/A	Early	1.2434	0.936007	0.011341	0.0719697	-1.21075	-1.05196
OG1RF_12369	OG1RF_RS12140	ABC transporter ATP-binding protein CDS	N/A	Early	1.02995	1.02761	0.0964814	0.195378	-1.36945	-0.97997
OG1RF_12298	OG1RF_RS11765	hypothetical protein CDS	N/A	Early	1.15517	1.00103	0.153623	-0.0267565	-1.27	-1.01306
OG1RF_11951	OG1RF_RS09980	selenium-dependent xanthine dehydrogenase CDS	N/A	Early	1.13676	1.00238	-0.164967	0.294134	-1.04288	-1.22543
OG1RF_12565	OG1RF_RS13130	citrate lyase subunit beta CDS	N/A	Early	1.22327	1.00285	-0.166738	0.129357	-0.923943	-1.26479
OG1RF_10982	OG1RF_RS05110	two-component system response regulator DcuR CDS	Two-component system	Early	1.01572	0.799117	-0.311635	0.776641	-1.0162	-1.26364
OG1RF_11657	OG1RF_RS08495	ABC transporter ATP-binding protein CDS	N/A	Early	0.970758	1.05133	0.119501	0.199584	-0.889829	-1.45135
OG1RF_12242	OG1RF_RS11485	ribose transporter RbsU CDS	N/A	Early	0.994813	1.01606	0.104325	0.270801	-1.0393	-1.3467
OG1RF_11745	OG1RF_RS08935	helicase CDS	helicase activity | nucleoside-triphosphatase activity	Early	0.9928	0.988662	0.225985	0.20431	-1.07209	-1.33967
OG1RF_10020	OG1RF_RS00105	PTS mannose/fructose/sorbose transporter subunitIIC CDS	Arginine and proline metabolism | Fructose and mannose metabolism	Early	1.09459	1.06662	0.0713118	0.0713118	-1.16179	-1.14205
OG1RF_11340	OG1RF_RS06920	acetaldehyde dehydrogenase (acetylating) CDS	N/A	Early	1.28267	0.865824	0.178565	-0.0821001	-0.969907	-1.27505
OG1RF_10111	OG1RF_RS00555	ornithine cyclodeaminase CDS	Purine metabolism	Early	0.99721	0.813777	0.106055	0.541094	-1.13396	-1.32418
OG1RF_11977	OG1RF_RS10115	transcription antiterminator BglG CDS	N/A	Early	0.979017	0.990969	0.221115	0.239187	-1.20383	-1.22645
OG1RF_12368	OG1RF_RS12135	peptide ABC transporter permease CDS	N/A	Early	1.01696	0.934217	0.227993	0.257981	-1.26676	-1.17039
OG1RF_12243	OG1RF_RS11490	D-ribose pyranase CDS	N/A	Early	0.994136	0.914535	0.200311	0.337425	-1.10304	-1.34337
OG1RF_11135	OG1RF_RS05885	sugar ABC transporter substrate-binding protein CDS	N/A	Early	1.17933	0.856631	0.124671	0.201231	-1.30367	-1.05819
OG1RF_12564	OG1RF_RS13125	citrate lyase subunit alpha CDS	N/A	Early	0.964084	0.87964	0.332433	0.307121	-1.17605	-1.30723
OG1RF_11583	OG1RF_RS08120	N-acetyltransferase CDS	N/A	Early	0.858346	1.03032	0.276351	0.284707	-1.07709	-1.37263
OG1RF_11978	OG1RF_RS13585	hypothetical protein CDS	transmembrane transport | Purine metabolism	Early	0.890164	0.988262	0.254447	0.334671	-1.16373	-1.30381
OG1RF_12568	OG1RF_RS13145	hypothetical protein CDS	N/A	Early	0.731865	0.912452	0.322596	0.438531	-0.73243	-1.67301
OG1RF_10532	OG1RF_RS02800	hypothetical protein CDS	N/A	Early	0.625784	0.832071	0.354395	0.625784	-0.75704	-1.68099
OG1RF_11419	OG1RF_RS07310	glycosyl hydrolase CDS	N/A	Early	0.768883	1.10602	0.029855	0.377743	-0.673775	-1.60872
OG1RF_12326	OG1RF_RS11915	hypothetical protein CDS	N/A	Early	0.771661	0.961541	0.134096	0.543445	-0.844244	-1.5665
OG1RF_11943	OG1RF_RS09940	flavodoxin CDS	N/A	Early	0.996587	0.636535	0.631091	0.174987	-0.90504	-1.53416
OG1RF_12533	OG1RF_RS12915	PTS cellbiose transporter subunit IIC CDS	N/A	Early	0.815164	0.912179	0.412068	0.341634	-0.976769	-1.50428
OG1RF_10298	OG1RF_RS01640	mannitol-1-phosphate 5-dehydrogenase CDS	Fructose and mannose metabolism | ATPase activity	Early	0.986892	0.893582	0.29589	0.257772	-0.981432	-1.4527
OG1RF_10297	OG1RF_RS01635	mannitol-specific phosphotransferase enzyme IIA component CDS	Glycerolipid metabolism | Glycerophospholipid metabolism	Early	0.879089	0.732253	0.508737	0.410396	-1.089	-1.44148
OG1RF_10296	OG1RF_RS01630	PTS mannitol transporter subunit IICB CDS	Fructose and mannose metabolism | Phosphotransferase system (PTS)	Early	0.939857	0.784366	0.443952	0.318412	-1.00729	-1.4793
OG1RF_12102	OG1RF_RS10750	pyridine nucleotide-disulfide oxidoreductase CDS	N/A	Early	0.783914	0.743961	0.470414	0.4483	-0.766763	-1.67983
OG1RF_12376	OG1RF_RS12175	DNA-binding response regulator CDS	N/A	Early	0.965532	0.592576	0.496947	0.35121	-0.728137	-1.67813
OG1RF_11570	OG1RF_RS08055	glycerophosphoryl diester phosphodiesterase CDS	Glycerophospholipid metabolism	Early	0.698141	1.43454	0.239505	-0.250038	-0.857267	-1.26488
OG1RF_10994	OG1RF_RS05170	adenine deaminase CDS	Purine metabolism | cellular nitrogen compound metabolic process	Early	1.04276	1.10099	0.305503	-0.182159	-1.08823	-1.17886
OG1RF_10999	OG1RF_RS05195	NADPH-dependent oxidoreductase CDS	Pyruvate metabolism	Early	0.961652	1.05893	0.507383	-0.240657	-1.03727	-1.25004
OG1RF_12135	OG1RF_RS10925	hydroxymethylpyrimidine/phosphomethylpyrimidine kinase CDS	N/A	Early	0.879876	1.12127	0.592411	-0.395121	-1.24909	-0.949347
	OG1RF_RS13500	methyltransferase CDS	N/A	Early	0.592912	0.452694	1.17262	0.181546	-1.47922	-0.920555
OG1RF_12136	OG1RF_RS10930	thiamine phosphate synthase CDS	N/A	Early	0.511881	0.567844	0.985976	0.45435	-1.43555	-1.0845
OG1RF_11230	OG1RF_RS06370	transcription antiterminator BglG CDS	RNA binding | nucleic acid binding	Early	0.790227	0.516927	0.811851	0.369664	-1.57284	-0.915826
OG1RF_10215	OG1RF_RS01215	6-phospho-beta-glucosidase CDS	Glycolysis / Gluconeogenesis | Amino sugar and nucleotide sugar metabolism | Starch and sucrose metabolism	Early	0.538256	0.557252	0.643334	0.748271	-1.65166	-0.83545
OG1RF_10898	OG1RF_RS04695	glnQ CDS	N/A	Early	0.615949	0.834629	0.533993	0.555914	-1.49694	-1.04355
OG1RF_11184	OG1RF_RS06135	molybdenum cofactor biosynthesis protein CDS	Sulfur relay system | Folate biosynthesis	Early	0.669547	0.60724	0.626715	0.638411	-1.5466	-0.995309
OG1RF_11195	OG1RF_RS06195	hypothetical protein CDS	cellular amino acid metabolic process | organonitrogen compound metabolic process	Early	0.564652	0.675502	0.592866	0.715738	-1.51209	-1.03667
OG1RF_12167	OG1RF_RS11090	chitinase CDS	nuclease activity | ribosome biogenesis	Early	0.776481	0.673639	0.644638	0.417868	-1.56974	-0.942885
OG1RF_12078	OG1RF_RS10630	AraC family transcriptional regulator CDS	nuclease activity | DNA metabolic process	Early	0.513236	0.743491	0.358096	0.702777	-1.82063	-0.496967
OG1RF_10684	OG1RF_RS03550	PTS glucose transporter subunit IIABC CDS	nucleobase-containing compound catabolic process | Starch and sucrose metabolism	Early	0.523933	0.486912	0.643225	0.700641	-1.81432	-0.540395
OG1RF_11136	OG1RF_RS05895	alpha-glycosidase CDS	Starch and sucrose metabolism | ABC transporters	Early	0.85395	0.557555	0.498592	0.605393	-1.55854	-0.956946
OG1RF_10057	OG1RF_RS00290	peptide ABC transporter substrate-binding protein CDS	Glycerolipid metabolism | transmembrane transport	Early	0.645476	0.657907	0.620456	0.657907	-1.29087	-1.29087
OG1RF_10303	OG1RF_RS01665	ABC transporter permease CDS	Arginine and proline metabolism | plasma membrane	Early	0.699696	0.639063	0.733617	0.493952	-1.39897	-1.16736
OG1RF_11751	OG1RF_RS08965	hypothetical protein CDS	ABC transporters | DNA binding	Early	0.630734	0.742385	0.742385	0.448318	-1.2034	-1.36042
OG1RF_11942	OG1RF_RS09935	ferredoxin-NADP+ reductase subunit alpha CDS	N/A	Early	0.627639	0.593771	0.737362	0.619916	-1.30795	-1.27074
OG1RF_11947	OG1RF_RS09960	hypothetical protein CDS	N/A	Early	0.688943	0.49863	0.738194	0.642379	-1.18049	-1.38766
OG1RF_11960	OG1RF_RS10025	dihydropyrimidinase CDS	N/A	Early	0.658801	0.58792	0.680101	0.652915	-1.33443	-1.2453
OG1RF_11962	OG1RF_RS10035	chlorohydrolase CDS	N/A	Early	0.726659	0.671005	0.700722	0.468011	-1.37931	-1.18709
OG1RF_12406	OG1RF_RS12325	MurR/RpiR family transcriptional regulator CDS	DNA binding | nucleic acid binding	Early	0.581626	0.575943	0.740013	0.675932	-1.20307	-1.37045
	OG1RF_RS13630	hypothetical protein CDS	DNA metabolic process | nucleobase-containing compound metabolic process	Early	0.800164	0.565825	0.613705	0.593332	-1.2682	-1.30483
OG1RF_12562	OG1RF_RS13115	oxaloacetate decarboxylase CDS	N/A	Early	0.697778	0.697778	0.622651	0.550598	-1.41853	-1.15027
OG1RF_12477	OG1RF_RS12650	PTS sorbose transporter subunit IIB CDS	ABC transporters | intracellular part	Early	0.701334	0.62062	0.628746	0.624692	-1.18504	-1.39035
OG1RF_11009	OG1RF_RS05250	beta-glucosidase CDS	Starch and sucrose metabolism	Early	0.756498	0.451646	0.542957	0.806916	-1.22385	-1.33417
OG1RF_11177	OG1RF_RS06105	NADH-quinone oxidoreductase subunit F CDS	Oxidative phosphorylation | transport	Early	0.64972	0.626105	0.531905	0.764641	-1.2165	-1.35587
OG1RF_11183	OG1RF_RS06130	molybdenum cofactor biosynthesis protein MoaC CDS	Ribosome | ATPase activity	Early	0.69889	0.677551	0.476518	0.718824	-1.25703	-1.31475
OG1RF_11940	OG1RF_RS09925	pyruvate:ferredoxin (flavodoxin) oxidoreductase CDS	N/A	Early	0.819495	0.68941	0.52639	0.52983	-1.23059	-1.33453
OG1RF_11945	OG1RF_RS09950	hydroxylase accessory protein YqeC CDS	N/A	Early	0.819519	0.710907	0.410153	0.613513	-1.18571	-1.36838
OG1RF_12267	OG1RF_RS11610	permease CDS	N/A	Early	0.750668	0.714918	0.459278	0.642851	-1.23581	-1.3319
OG1RF_11584	OG1RF_RS08125	C4-dicarboxylate ABC transporter CDS	N/A	Early	0.731069	0.713376	0.587712	0.543181	-1.28737	-1.28796
OG1RF_10101	OG1RF_RS00505	carbamate kinase 1 CDS	Arginine biosynthesis | Purine metabolism	Early	0.794833	0.732846	0.583182	0.448861	-1.19767	-1.36205
OG1RF_10406	OG1RF_RS02185	CRISPR-associated endonuclease Cas2 CDS	Naphthalene degradation | Fatty acid degradation | Tyrosine metabolism	Early	0.661051	0.448495	0.560898	0.884217	-1.31104	-1.24362
OG1RF_11176	OG1RF_RS06100	NAD-dependent formate dehydrogenase subunit gamma CDS	Oxidative phosphorylation | transport	Early	0.782483	0.40464	0.69404	0.660899	-1.46399	-1.07807
OG1RF_11950	OG1RF_RS09975	molybdenum cofactor cytidylyltransferase CDS	N/A	Early	0.751368	0.533762	0.630237	0.657038	-1.36685	-1.20556
OG1RF_12274	OG1RF_RS11645	MFS transporter CDS	N/A	Early	0.787119	0.582715	0.569232	0.609357	-1.49593	-1.0525
OG1RF_11975	OG1RF_RS10105	6-phospho-beta-glucosidase CDS	N/A	Early	0.587232	0.510716	0.728972	0.732035	-1.44215	-1.1168
OG1RF_11008	OG1RF_RS05245	endonuclease CDS	nuclease activity | Ribosome	Early	0.756403	0.946764	0.305962	0.510278	-1.30322	-1.21618
OG1RF_12268	OG1RF_RS11615	ABC transporter ATP-binding protein CDS	N/A	Early	0.731421	0.929326	0.155306	0.652575	-1.46272	-1.00591
OG1RF_10108	OG1RF_RS00540	reactive intermediate/imine deaminase CDS	Protein export | Quorum sensing	Early	0.793008	0.776842	0.384771	0.59898	-1.29079	-1.26281
OG1RF_11134	OG1RF_RS05880	sugar ABC transporter permease CDS	N/A	Early	0.79975	0.737487	0.410371	0.591828	-1.4614	-1.07803
OG1RF_10325	OG1RF_RS01775	hypothetical protein CDS	N/A	Early	0.878359	0.693625	0.041899	0.842257	-1.1283	-1.32784
OG1RF_10754	OG1RF_RS03895	acetyltransferase CDS	cellular protein modification process | cellular protein metabolic process	Early	1.07215	0.873452	0.287053	0.151814	-1.45614	-0.928321
OG1RF_11178	OG1RF_RS06110	formate dehydrogenase subunit alpha CDS	N/A	Early	0.888387	0.803454	0.490504	0.330972	-1.42505	-1.08826
OG1RF_11179	OG1RF_RS06115	molybdopterin molybdenumtransferase MoeA CDS	Selenocompound metabolism | Folate biosynthesis | cellular nitrogen compound metabolic process	Early	0.877817	0.699469	0.682429	0.239267	-1.46717	-1.03181
OG1RF_10021	OG1RF_RS00110	PTS mannose transporter subunit IID CDS	Fructose and mannose metabolism | Amino sugar and nucleotide sugar metabolism	Early	0.853377	0.871645	0.372057	0.385277	-1.50957	-0.972787
OG1RF_11352	OG1RF_RS06980	iron ABC transporter ATP-binding protein CDS	N/A	Early	0.770145	0.955687	0.549682	0.206159	-1.4273	-1.05437
OG1RF_12563	OG1RF_RS13120	citrate lyase holo-ACP synthase CDS	N/A	Early	1.00311	0.724653	0.206612	0.401244	-1.68618	-0.64944
OG1RF_12567	OG1RF_RS13140	[citrate (pro-3S)-lyase] ligase CDS	N/A	Early	0.958652	0.728876	0.36758	0.427888	-1.51434	-0.968655
OG1RF_10682	OG1RF_RS03540	beta-phosphoglucomutase CDS	N/A	Early	0.785378	0.922619	0.548217	0.228349	-1.45762	-1.02694
OG1RF_10683	OG1RF_RS03545	glycoside hydrolase CDS	N/A	Early	1.07978	0.80829	0.285592	0.259571	-1.40568	-1.02755
OG1RF_12572	OG1RF_RS13165	citrate transporter CDS	N/A	Early	0.704712	0.935555	0.408281	0.423148	-1.57329	-0.898409
OG1RF_10022	OG1RF_RS00115	hypothetical protein CDS	N/A	Early	0.876458	0.891043	0.37532	0.36845	-1.31888	-1.19239
OG1RF_11369	OG1RF_RS07065	PTS sugar transporter subunit IIC CDS	N/A	Early	0.794211	0.760461	0.525627	0.472782	-1.40305	-1.15003
OG1RF_11961	OG1RF_RS10030	putative selenate reductase subunit YgfK CDS	N/A	Early	0.92279	0.813437	0.433096	0.348599	-1.19685	-1.32108
	OG1RF_RS10745	hypothetical protein CDS	Protein export | Quorum sensing	Early	0.89616	0.760858	0.521715	0.351669	-1.36685	-1.16355
OG1RF_12569	OG1RF_RS13150	glutaconyl-CoA decarboxylase subunit beta CDS	N/A	Early	0.746348	0.93278	0.579748	0.257499	-1.30511	-1.21127
OG1RF_12480	OG1RF_RS12665	RNA polymerase subunit sigma-54 CDS	helicase activity | ATPase activity	Early	0.951155	0.759464	0.420784	0.392711	-1.29086	-1.23325
OG1RF_10584	OG1RF_RS03060	S26 family signal peptidase CDS	Protein export | Quorum sensing	Early	0.0720292	0.772765	0.546754	1.05344	-1.22249	-1.22249
OG1RF_10302	OG1RF_RS01660	ABC transporter ATP-binding protein CDS	Quorum sensing | ATPase activity	Early	0.550466	0.466648	0.851091	0.690716	-1.23621	-1.32272
OG1RF_11941	OG1RF_RS09930	glutamate synthase (NADPH), homotetrameric CDS	N/A	Early	0.479554	0.415766	0.843992	0.801759	-1.18836	-1.35271
OG1RF_11976	OG1RF_RS10110	PTS beta-glucoside transporter subunit EIIBCA CDS	N/A	Early	0.455085	0.48932	0.884282	0.715189	-1.16157	-1.38231
OG1RF_11753	OG1RF_RS08975	PTS maltose transporter subunit IIBC CDS	N/A	Early	0.614567	0.419001	0.873269	0.624152	-1.05145	-1.47954
OG1RF_12269	OG1RF_RS11620	RND transporter CDS	N/A	Early	0.452749	0.538758	0.798564	0.756789	-1.11362	-1.43324
OG1RF_10312	OG1RF_RS01710	5-keto-4-deoxyuronate isomerase CDS	N/A	Early	0.509551	0.438579	0.869893	0.732985	-1.26541	-1.28559
OG1RF_11946	OG1RF_RS09955	hypothetical protein CDS	N/A	Early	0.395194	0.446331	0.770604	0.919631	-1.27472	-1.25703
OG1RF_12561	OG1RF_RS13110	oxaloacetate decarboxylase CDS	N/A	Early	0.405342	0.405342	0.906699	0.809726	-1.24779	-1.27931
	OG1RF_RS06165	hypothetical protein CDS	N/A	Early	0.420785	0.53109	0.776631	0.823974	-1.3009	-1.25158
OG1RF_11199	OG1RF_RS06215	6-phospho-beta-glucosidase CDS	Glycolysis / Gluconeogenesis | Starch and sucrose metabolism	Early	0.407016	0.432416	0.827978	0.866394	-1.29017	-1.24363
OG1RF_11189	OG1RF_RS06160	heavy metal translocating P-type ATPase CDS	ATPase activity | plasma membrane	Early	0.454601	0.521695	0.787616	0.792715	-1.32449	-1.23213
OG1RF_11094	OG1RF_RS05670	flotillin CDS	N/A	Early	0.571228	0.477525	0.791243	0.720532	-1.38583	-1.1747
OG1RF_11949	OG1RF_RS09970	class V aminotransferase CDS	N/A	Early	0.44522	0.432526	0.818403	0.838788	-1.38663	-1.1483
OG1RF_11133	OG1RF_RS05875	sugar ABC transporter permease CDS	N/A	Early	0.47697	0.500805	0.84697	0.724136	-1.40006	-1.14882
OG1RF_11958	OG1RF_RS10015	selenium metabolism hydrolase CDS	N/A	Early	0.318016	0.579306	0.906587	0.723406	-1.37409	-1.15322
OG1RF_10305	OG1RF_RS01675	hypothetical protein CDS	DNA binding | nucleic acid binding	Early	0.37681	0.248245	1.08247	0.727844	-1.47202	-0.963352
OG1RF_11567	OG1RF_RS08040	manganese transporter CDS	N/A	Early	0.375748	0.476211	0.943172	0.716645	-1.44872	-1.06305
OG1RF_11948	OG1RF_RS09965	selenide, water dikinase SelD CDS	N/A	Early	0.519931	0.443157	0.814107	0.740216	-1.53612	-0.981296
OG1RF_12366	OG1RF_RS12125	peptide ABC transporter substrate-binding protein CDS	N/A	Early	0.449311	0.311113	0.925933	0.812023	-1.42757	-1.07081
OG1RF_12367	OG1RF_RS12130	peptide ABC transporter permease CDS	N/A	Early	0.47004	0.47004	0.822672	0.757872	-1.51545	-1.00517
OG1RF_10748	OG1RF_RS03865	hypothetical protein CDS	Pyruvate metabolism | Glycolysis / Gluconeogenesis	Early	0.505324	0.133624	0.893769	0.935741	-1.28769	-1.18077
OG1RF_12402	OG1RF_RS12305	PTS sorbose transporter subunit IIC CDS	N/A	Early	0.420711	0.184039	0.892649	0.924007	-1.53235	-0.889057
OG1RF_11426	OG1RF_RS07345	dihydroorotate dehydrogenase CDS	N/A	Early	0.508684	0.116368	0.879783	0.935136	-1.44634	-0.993629
OG1RF_10404	OG1RF_RS02175	type II CRISPR RNA-guided endonuclease Cas9 CDS	organelle organization | nuclease activity	Early	0.387414	0.309307	0.838147	0.946573	-1.4369	-1.04454
OG1RF_11182	OG1RF_RS06125	GTP 3',8-cyclase MoaA CDS	Sulfur relay system | Folate biosynthesis	Early	0.462961	0.359999	0.763886	0.92869	-1.40962	-1.10592
OG1RF_11185	OG1RF_RS06140	molybdenum cofactor biosynthesis protein MoaB CDS	Folate biosynthesis | Protein export	Early	0.447181	0.25051	0.763031	1.02123	-1.36769	-1.11426
OG1RF_12560	OG1RF_RS13105	triphosphoribosyl-dephospho-CoA synthase CitG CDS	N/A	Early	0.342296	0.268814	0.901383	0.962207	-1.30866	-1.16604
OG1RF_12405	OG1RF_RS12320	6-phosphogluconate dehydrogenase (decarboxylating) CDS	N/A	Early	0.276568	0.292066	0.921458	0.970827	-1.32678	-1.13414
OG1RF_11710	OG1RF_RS08770	polymerase CDS	N/A	Early	-0.963727	1.50208	-1.21227	0.517185	0.259491	-0.10276
OG1RF_12571	OG1RF_RS13160	hypothetical protein CDS	N/A	Early	-0.770932	1.65172	-0.860275	-0.608803	0.737834	-0.149547
OG1RF_10013	OG1RF_RS00075	adenylosuccinate synthetase CDS	Glycolysis / Gluconeogenesis | Amino sugar and nucleotide sugar metabolism | Starch and sucrose metabolism	Early	-0.844137	1.54846	-1.23721	0.168365	0.545748	-0.181228
OG1RF_10730	OG1RF_RS03780	cell division protein FtsZ CDS	RNA binding | nucleoside-triphosphatase activity	Early	-0.369892	1.26813	-0.838828	-0.804654	-0.529108	1.27435
OG1RF_10829	OG1RF_RS04355	hypothetical protein CDS	N/A	Early	-0.982336	1.50471	-0.534528	-0.928848	0.170803	0.770193
OG1RF_11920	OG1RF_RS09825	hypothetical protein CDS	N/A	Early	-0.134669	1.44318	-0.961839	-1.19489	0.118767	0.729452
OG1RF_11473	OG1RF_RS07575	cell division ATP-binding protein FtsE CDS	N/A	Early	-0.830738	1.06012	-1.42899	0.326598	-0.136324	1.00933
OG1RF_11924	OG1RF_RS09845	peptidase CDS	N/A	Early	-1.01924	1.07181	-1.30709	-0.201838	0.691774	0.764588
OG1RF_11351	OG1RF_RS06975	ethanolamine utilization protein EutP CDS	N/A	Early	-0.565427	0.562018	-1.47068	-0.154646	0.16197	1.46676
OG1RF_11327	OG1RF_RS06855	manganese-dependent inorganic pyrophosphatase CDS	N/A	Early	-0.84165	0.360162	-1.53816	0.644856	0.220959	1.15383
OG1RF_11884	OG1RF_RS09640	methyltransferase CDS	N/A	Early	0.037995	0.196239	-1.61734	-0.502567	0.546715	1.33895
OG1RF_11219	OG1RF_RS06315	hypothetical protein CDS	N/A	Early	0.523524	-0.00260083	-1.68838	-0.257072	0.0819554	1.34257
OG1RF_12437	OG1RF_RS12455	metallophosphoesterase CDS	N/A	Early	0.119385	0.924586	-1.83641	-0.197246	0.155862	0.833828
OG1RF_11029	OG1RF_RS05350	DNA-binding response regulator CDS	cell periphery | DNA binding	Early	-0.283994	0.834945	-1.81566	0.931975	0.195051	0.137686
OG1RF_11275	OG1RF_RS06595	4-hydroxy-tetrahydrodipicolinate reductase CDS	Oxidative phosphorylation | Lysine biosynthesis | cellular amino acid metabolic process	Early	-0.999357	0.956587	-1.42291	0.961695	0.321621	0.182365
OG1RF_12002	OG1RF_RS10245	teichoic acid glycosylation protein GtcA CDS	N/A	Early	-0.437411	0.240398	-1.63001	1.38931	0.403194	0.0345259
OG1RF_10478	OG1RF_RS02540	hypothetical protein CDS	N/A	Early	-0.0599849	0.143243	-1.92411	0.904177	0.374925	0.561753
	OG1RF_RS05210	hypothetical protein CDS	N/A	Early	-0.266802	0.282554	-1.80975	1.07833	0.079552	0.636125
OG1RF_11073	OG1RF_RS05565	LysR family transcriptional regulator CDS	N/A	Early	0.572034	-0.198998	-1.88571	0.475223	0.122942	0.914509
OG1RF_10888	OG1RF_RS04645	lactate utilization protein C CDS	Pantothenate and CoA biosynthesis	Early	0.630662	0.49904	-1.89801	0.633382	0.480084	-0.34516
OG1RF_10192	OG1RF_RS00965	hypothetical protein CDS	N/A	Early	1.03492	-0.315844	-1.8105	0.447358	0.0539344	0.590125
OG1RF_11299	OG1RF_RS06710	hypothetical protein CDS	Pantothenate and CoA biosynthesis | Propanoate metabolism	Early	0.512482	-0.274183	-1.8622	0.928725	0.559999	0.135177
OG1RF_10448	OG1RF_RS02385	phosphoenolpyruvate--protein phosphotransferase CDS	Arginine and proline metabolism | Phosphotransferase system (PTS)	Early	1.52104	-0.0228866	-1.1031	-0.520736	0.834216	-0.70853
	OG1RF_RS13465	hypothetical protein CDS	N/A	Early	0.412185	0.55943	-1.93159	-0.109997	0.852457	0.217517
OG1RF_12197	OG1RF_RS11265	cysteine desulfhydrase CDS	Selenocompound metabolism | Cysteine and methionine metabolism	Early	-0.066087	0.931495	-1.70248	-0.220445	1.08631	-0.0287934
OG1RF_10531	OG1RF_RS02795	hypothetical protein CDS	N/A	Early	0.452819	0.381879	-1.65962	-0.746472	1.01258	0.558813
OG1RF_10150	OG1RF_RS00755	30S ribosomal protein S10 CDS	Cysteine and methionine metabolism | ribosome	Early	0.286105	0.682824	-1.90478	0.0270805	0.907178	0.0015925
OG1RF_10934	OG1RF_RS04875	peptidase M20 CDS	Protein export | Lysine biosynthesis	Early	0.580597	0.477197	-1.78774	-0.497295	0.959183	0.268055
OG1RF_11344	OG1RF_RS06940	ethanolamine ammonia lyase large subunit CDS	N/A	Early	1.23618	0.265041	-1.68435	-0.541078	0.431228	0.292985
OG1RF_12226	OG1RF_RS11410	hypothetical protein CDS	N/A	Early	0.673366	1.26508	-1.55104	-0.7002	0.181092	0.131702
OG1RF_10373	OG1RF_RS02020	L-lactate dehydrogenase CDS	N/A	Early	0.93088	1.05202	-1.6502	-0.248861	-0.386965	0.30313
OG1RF_11074	OG1RF_RS05570	magnesium-translocating P-type ATPase CDS	ATPase activity | nucleoside-triphosphatase activity	Early	0.945667	1.04688	-1.68732	-0.381126	-0.0474241	0.123321
OG1RF_12527	OG1RF_RS12885	protease CDS	N/A	Early	0.892063	0.892063	-1.71424	-0.579074	0.303958	0.205229
OG1RF_10871	OG1RF_RS04560	cell wall surface anchor protein CDS	Glycerophospholipid metabolism | cell periphery	Early	0.722825	0.805166	-1.84222	0.606598	-0.25748	-0.0348943
OG1RF_11747	OG1RF_RS08945	Fis family transcriptional regulator CDS	ATPase activity | nucleoside-triphosphatase activity	Early	0.678701	0.835365	-1.68146	-0.75031	0.336061	0.581646
OG1RF_10998	OG1RF_RS05190	oxidoreductase CDS	ABC transporters	Early	0.694827	0.903146	-1.68997	-0.673239	0.159556	0.605677
OG1RF_10099	OG1RF_RS00495	arginine deiminase CDS	Arginine biosynthesis | cellular protein modification process	Early	0.955072	0.773962	-1.73196	-0.285927	0.572009	-0.283152
OG1RF_11099	OG1RF_RS05705	GntR family transcriptional regulator CDS	DNA binding | nucleic acid binding	Early	0.25375	0.824067	-1.34392	0.401481	1.00003	-1.13541
OG1RF_10079	OG1RF_RS00400	MFS transporter CDS	transmembrane transport | transport	Early	1.18825	0.523914	-0.905813	-0.0848736	0.694158	-1.41563
OG1RF_11326	OG1RF_RS06850	hypothetical protein CDS	N/A	Early	-0.0949756	0.846087	-0.235625	0.482711	0.821581	-1.81978
OG1RF_10726	OG1RF_RS03760	UDP-N-acetylmuramoyl-L-alanine--D-glutamate ligase CDS	nucleoside-triphosphatase activity | cellular amino acid metabolic process	Early	0.0874836	1.40985	-0.737953	0.128352	-1.45619	0.568453
	OG1RF_RS13380	hypothetical protein CDS	N/A	Early	-0.523407	1.25914	-0.160584	0.00642076	-1.50439	0.922814
OG1RF_10981	OG1RF_RS05105	signal transduction histidine kinase CDS	cellular protein modification process | Two-component system	Early	0.319074	1.36528	-0.0708354	0.00960313	-1.73671	0.113589
OG1RF_12508	OG1RF_RS12790	thiamine biosynthesis protein ApbE CDS	N/A	Early	0.874397	1.16277	0.0283727	-0.734857	-1.51893	0.18825
OG1RF_11617	OG1RF_RS08300	transcription antiterminator BglG CDS	N/A	Early	1.13895	0.949111	-0.134262	0.0142282	-1.63485	-0.333174
OG1RF_12566	OG1RF_RS13135	citrate lyase ACP CDS	N/A	Early	1.219	0.503107	-0.258853	0.521797	-1.68225	-0.302804
OG1RF_11585	OG1RF_RS08130	ribonucleoside hydrolase RihC CDS	N/A	Early	1.18826	0.368446	-1.23511	0.572593	-1.22142	0.327217
	OG1RF_RS10210	hypothetical protein CDS	N/A	Early	1.28036	1.18969	-0.778821	-0.128235	-1.00605	-0.556934
OG1RF_11338	OG1RF_RS06910	hypothetical protein CDS	N/A	Early	1.26299	0.86659	-0.953238	0.149795	-1.31248	-0.013654
OG1RF_11145	OG1RF_RS05940	AraC family transcriptional regulator CDS	N/A	Early	1.1905	1.13644	-0.63935	-0.0680901	-1.34193	-0.277558
OG1RF_11532	OG1RF_RS07865	hypothetical protein CDS	N/A	Early	1.15282	1.25281	-1.18512	-0.320076	-0.757709	-0.142726
OG1RF_11526	OG1RF_RS07835	gelatinase CDS	N/A	Early	1.16336	1.16336	-1.32632	-0.343396	-0.644972	-0.0120272
OG1RF_10887	OG1RF_RS04640	iron-sulfur cluster-binding protein CDS	organelle organization | helicase activity	Early	1.24733	1.21544	-1.09374	-0.252967	-0.762752	-0.353306
OG1RF_10121	OG1RF_RS00610	deoA CDS	Pyrimidine metabolism | ABC transporters	Early	1.33622	1.12282	-0.724919	-0.572393	-1.0423	-0.119423
OG1RF_11701	OG1RF_RS08730	type I glutamate--ammonia ligase CDS	N/A	Early	1.20094	1.05671	-0.951414	-0.456365	-1.1201	0.270231
OG1RF_12454	OG1RF_RS12540	hypothetical protein CDS	N/A	Early	1.31942	1.17004	-1.06793	-0.293717	-0.446857	-0.680958
OG1RF_10126	OG1RF_RS00635	ABC transporter ATP-binding protein CDS	ATPase activity | nucleoside-triphosphatase activity	Early	1.1128	1.13718	-1.09946	0.0974569	-0.138472	-1.10951
OG1RF_11098	OG1RF_RS05700	2-hydroxyglutaryl-CoA dehydratase CDS	Amino sugar and nucleotide sugar metabolism	Early	1.25995	1.13716	-1.25538	-0.335089	-0.173339	-0.633301
OG1RF_11416	OG1RF_RS07295	phosphate ABC transporter substrate-binding protein CDS	N/A	Early	1.22257	1.07675	-1.345	-0.296983	0.0123995	-0.669745
OG1RF_11748	OG1RF_RS08950	phenazine biosynthesis protein PhzF CDS	ATPase activity | ABC transporters	Early	1.27202	1.19575	-1.03366	-0.170791	-0.463536	-0.799784
OG1RF_10089	OG1RF_RS00445	formate/nitrite transporter CDS	Pentose phosphate pathway	Early	1.28424	1.13695	-1.13367	-0.413232	-0.105554	-0.768738
OG1RF_11343	OG1RF_RS06935	ethanolamine ammonia-lyase light chain CDS	N/A	Early	1.11924	1.26896	-1.04639	-0.00209192	-0.400888	-0.93883
OG1RF_10019	OG1RF_RS00100	PTS mannose transporter subunit EIIAB CDS	Fructose and mannose metabolism | Amino sugar and nucleotide sugar metabolism	Early	1.16743	1.16743	-0.993288	-0.0735666	-0.145014	-1.123
OG1RF_10951	OG1RF_RS04960	fructokinase CDS	Fructose and mannose metabolism | Amino sugar and nucleotide sugar metabolism	Early	1.08114	1.11079	-1.47183	0.0666065	-0.151355	-0.635341
OG1RF_10620	OG1RF_RS03235	glnQ CDS	N/A	Early	1.04589	1.09093	-0.635304	-1.05104	0.518487	-0.968961
	OG1RF_RS10190	hypothetical protein CDS	N/A	Early	1.11238	1.11238	-0.439725	-0.644313	0.225288	-1.36601
OG1RF_11201	OG1RF_RS06225	MsrC protein CDS	Amino sugar and nucleotide sugar metabolism | Starch and sucrose metabolism	Early	1.16219	1.20969	-0.962399	-0.962399	0.118224	-0.565305
OG1RF_10165	OG1RF_RS00830	30S ribosomal protein S8 CDS	ribosome | ribosome biogenesis | Ribosome	Early	1.2896	0.919225	-1.06788	-0.948207	0.369413	-0.562158
OG1RF_11028	OG1RF_RS05345	haloacid dehalogenase CDS	N/A	Early	1.42624	0.945929	-1.01232	-0.875288	0.0429747	-0.527541
OG1RF_11346	OG1RF_RS06950	sensor histidine kinase CDS	N/A	Early	1.24424	1.13568	-0.732489	-1.14498	0.0556765	-0.558122
OG1RF_11341	OG1RF_RS06925	BMC domain-containing protein CDS	N/A	Early	1.47368	0.76578	-0.875524	-1.12404	0.182595	-0.422488
OG1RF_10665	OG1RF_RS03455	ABC transporter ATP-binding protein CDS	N/A	Early	1.38048	0.96976	-0.857844	-1.116	0.0372658	-0.413662
OG1RF_10619	OG1RF_RS03230	aspartate aminotransferase CDS	N/A	Early	1.19898	1.25858	-0.986792	-0.921032	-0.223599	-0.326137
OG1RF_11528	OG1RF_RS07845	protein FsrB CDS	N/A	Early	1.25421	1.24009	-0.814019	-0.97667	-0.239816	-0.463797
OG1RF_11345	OG1RF_RS06945	ethanolamine ammonia-lyase CDS	N/A	Early	1.08169	1.38662	-0.928422	-0.809313	-0.6137	-0.116872
OG1RF_10627	OG1RF_RS03265	bifunctional acetaldehyde-CoA/alcohol dehydrogenase CDS	Naphthalene degradation | Fatty acid degradation | Tyrosine metabolism	Early	1.2364	1.2364	-0.928146	-0.931796	-0.418524	-0.194336
OG1RF_10112	OG1RF_RS00560	isomerase CDS	Ribosome	Early	1.48303	1.05396	-0.601073	-0.873609	-0.50823	-0.554081
OG1RF_10368	OG1RF_RS01990	amino acid permease CDS	Quorum sensing	Early	1.25432	1.24485	-0.913179	-0.59322	-0.181394	-0.811373
OG1RF_12381	OG1RF_RS12200	thiamine pyrophosphokinase CDS	N/A	Early	1.354	1.20104	-0.754067	-0.780674	-0.39699	-0.623309
OG1RF_12382	OG1RF_RS12205	ribulose-phosphate 3-epimerase CDS	N/A	Early	1.19495	1.3533	-0.803307	-0.59809	-0.373378	-0.773472
OG1RF_12383	OG1RF_RS12210	ribosome small subunit-dependent GTPase A CDS	N/A	Early	1.31075	1.25257	-0.718987	-0.807767	-0.462021	-0.574547
OG1RF_12501	OG1RF_RS12760	putative holin-like toxin CDS	Ribosome | DNA binding	Early	1.26	1.26	-1.01196	-0.608163	-0.335897	-0.56398
OG1RF_10491	OG1RF_RS02600	hypothetical protein CDS	ATPase activity | plasma membrane	Early	1.26237	1.298	-0.872024	-0.546983	-0.643661	-0.497702
OG1RF_10100	OG1RF_RS00500	ornithine carbamoyltransferase CDS	Arginine biosynthesis | Ribosome	Early	1.46849	1.05668	-0.768211	-0.853606	-0.461098	-0.442246
OG1RF_12476	OG1RF_RS12645	PTS mannose transporter subunit IIA CDS	Ribosome | transport	Early	1.20447	1.34328	-0.751646	-0.708662	-0.335816	-0.751617
OG1RF_12460	OG1RF_RS12565	antiholin CDS	N/A	Early	1.24341	1.31221	-0.637789	-0.886925	-0.45517	-0.575729
	OG1RF_RS13675	hypothetical protein CDS	N/A	Early	1.31815	1.23196	-0.647975	-0.862476	-0.377396	-0.662262
OG1RF_11678	OG1RF_RS08605	membrane protein CDS	Biotin metabolism | Fatty acid biosynthesis	Early	1.04456	1.41228	-0.587136	-1.08986	-0.1927	-0.587136
OG1RF_10124	OG1RF_RS00625	BMP family ABC transporter substrate-binding protein CDS	Pyrimidine metabolism | Purine metabolism	Early	1.27684	1.04828	-0.461047	-1.39123	-0.162492	-0.310347
OG1RF_11525	OG1RF_RS07830	serine protease CDS	N/A	Early	1.21254	1.2208	-0.558296	-1.20743	-0.180541	-0.487063
OG1RF_12244	OG1RF_RS11495	ribokinase CDS	N/A	Early	1.15949	1.15949	-0.200894	-1.42145	-0.410195	-0.28644
OG1RF_12137	OG1RF_RS10935	hydroxyethylthiazole kinase CDS	N/A	Early	1.14703	1.14703	-0.0162617	-1.18923	-0.119049	-0.969518
OG1RF_11527	OG1RF_RS07840	histidine kinase CDS	N/A	Early	1.17529	1.32969	-0.330512	-1.0112	-0.436334	-0.726939
OG1RF_11348	OG1RF_RS06960	propanediol utilization protein PduU CDS	N/A	Early	1.24259	1.21462	-0.242376	-1.14644	-0.398406	-0.669989
OG1RF_10114	OG1RF_RS00575	hypothetical protein CDS	N/A	Early	1.08561	1.16883	-0.109157	-0.274692	-0.379255	-1.49134
OG1RF_11872	OG1RF_RS09580	phosphate transport regulator CDS	N/A	Early	0.979424	1.18049	0.0883683	-0.408928	-0.294976	-1.54438
OG1RF_11871	OG1RF_RS09575	PTS cellbiose transporter subunit IIC CDS	N/A	Early	0.935354	1.37417	-0.363549	-0.207229	-0.344951	-1.3938
OG1RF_10251	OG1RF_RS01400	chitin-binding protein CDS	N/A	Early	1.65471	0.57809	-0.0395916	-0.272126	-0.902104	-1.01898
OG1RF_11181	OG1RF_RS06120	cyclic pyranopterin monophosphate synthase MoaC CDS	Sulfur relay system | Folate biosynthesis	Early	1.46835	0.518865	-0.403891	0.148846	-0.199298	-1.53288
OG1RF_10503	OG1RF_RS02660	PEP phosphonomutase CDS	N/A	Early	1.34875	0.982114	-0.226122	-0.327296	-0.39964	-1.37781
OG1RF_10995	OG1RF_RS05175	amidohydrolase CDS	Cysteine and methionine metabolism	Early	1.31536	1.01314	-0.184591	-0.100284	-0.786169	-1.25745
OG1RF_11899	OG1RF_RS09715	hypothetical protein CDS	N/A	Early	1.14598	1.22265	-0.228583	-0.0841802	-0.929884	-1.12598
OG1RF_10623	OG1RF_RS03245	iron-containing alcohol dehydrogenase CDS	Ribosome | cellular amino acid metabolic process	Early	1.20816	1.19919	-0.325242	-0.112436	-0.836381	-1.13329
OG1RF_12115	OG1RF_RS10820	anaerobic ribonucleoside triphosphate reductase CDS	Pyrimidine metabolism | Purine metabolism	Early	1.18693	1.18573	-0.164975	-0.140192	-1.01037	-1.05713
OG1RF_10993	OG1RF_RS05165	spermidine/putrescine ABC transporter substrate-binding protein CDS	Naphthalene degradation | Fatty acid degradation | Tyrosine metabolism	Early	1.21419	1.29476	-0.318091	-0.441642	-0.766911	-0.982313
OG1RF_12116	OG1RF_RS10825	anaerobic ribonucleoside-triphosphate reductase activating protein CDS	intracellular part | intracellular	Early	1.25644	1.26925	-0.405895	-0.402724	-0.790464	-0.926605
	OG1RF_RS13695	hypothetical protein CDS	Biotin metabolism | DNA binding	Early	1.02542	1.40579	-0.172621	-0.352363	-0.926384	-0.979849
OG1RF_10113	OG1RF_RS00565	ATP-binding protein CDS	N/A	Early	1.18156	1.33876	-0.460368	-0.357077	-0.745831	-0.957043
	OG1RF_RS00570	hypothetical protein CDS	N/A	Early	1.19354	1.30392	-0.286417	-0.422461	-0.807001	-0.98158
OG1RF_12017	OG1RF_RS10320	hypothetical protein CDS	N/A	Early	1.16373	1.3375	-0.197596	-0.773558	-0.608752	-0.921318
OG1RF_10127	OG1RF_RS00640	ABC transporter permease CDS	transport | plasma membrane	Early	1.31135	1.18116	-0.270484	-0.440675	-0.765689	-1.01567
OG1RF_10097	OG1RF_RS00485	ArgR family transcriptional regulator CDS	N/A	Early	1.22745	1.26909	-0.736956	-0.226289	-0.528982	-1.00431
OG1RF_11523	OG1RF_RS07820	LysR family transcriptional regulator CDS	N/A	Early	1.38983	1.10468	-0.612797	-0.186047	-0.836072	-0.859595
OG1RF_11656	OG1RF_RS08490	peptide ABC transporter permease CDS	N/A	Early	1.2112	1.33156	-0.533415	-0.435848	-0.63264	-0.940857
OG1RF_12534	OG1RF_RS12920	MurR/RpiR family transcriptional regulator CDS	DNA binding | nucleic acid binding	Early	1.3961	1.17125	-0.623271	-0.522132	-0.770167	-0.651784
OG1RF_10080	OG1RF_RS00405	hypothetical protein CDS	N/A	Early	1.28343	1.25003	-0.865439	-0.285645	-0.645502	-0.736874
OG1RF_11418	OG1RF_RS07305	alpha-mannosidase CDS	N/A	Early	1.3199	1.23041	-0.473264	-0.473264	-0.731496	-0.872294
OG1RF_10125	OG1RF_RS00630	BMP family ABC transporter substrate-binding protein CDS	ABC transporters | plasma membrane	Early	1.2659	1.21702	-0.300982	-0.396875	-1.0862	-0.698874
OG1RF_10369	OG1RF_RS01995	Na+/H+ antiporter NhaC CDS	N/A	Early	1.27316	1.26849	-0.419872	-0.506607	-0.935324	-0.679855
OG1RF_11007	OG1RF_RS05240	acetylxylan esterase CDS	DNA binding | nucleic acid binding	Early	1.28326	1.15394	-0.169805	-0.907689	-1.02951	-0.330201
OG1RF_11132	OG1RF_RS05870	MarR family transcriptional regulator CDS	Two-component system | ATPase activity	Early	0.782134	1.64844	-0.553397	-0.483598	-0.979439	-0.414135
OG1RF_11533	OG1RF_RS07870	zinc-dependent alcohol dehydrogenase CDS	N/A	Early	0.638617	0.638617	-0.273971	-1.39979	-0.819391	1.21592
OG1RF_11626	OG1RF_RS08340	type I glyceraldehyde-3-phosphate dehydrogenase CDS	N/A	Early	0.719968	0.740987	-1.44446	-0.404482	-0.702453	1.09044
OG1RF_11699	OG1RF_RS08720	pyruvate:ferredoxin (flavodoxin) oxidoreductase CDS	N/A	Early	0.64438	0.711055	-0.913684	-1.25968	-0.404375	1.22231
OG1RF_10605	OG1RF_RS03160	aldo/keto reductase CDS	DNA binding | nucleic acid binding	Early	0.699001	0.983383	-1.28958	-0.571632	-0.787678	0.966508
OG1RF_10757	OG1RF_RS03915	pyruvate, phosphate dikinase CDS	N/A	Early	1.06261	1.10214	-0.440793	-1.24134	-0.875529	0.392917
OG1RF_10018	OG1RF_RS00095	PTS fructose transporter subunit IIB CDS	Fructose and mannose metabolism | Phosphotransferase system (PTS)	Early	1.24782	1.10132	-0.279157	-1.28669	-0.699658	-0.0836376
OG1RF_10768	OG1RF_RS03970	lipoprotein CDS	Folate biosynthesis	Early	1.43667	0.902237	-0.130056	-1.10512	-0.922417	-0.18132
OG1RF_10256	OG1RF_RS01425	haloacid dehalogenase CDS	Lysine biosynthesis | organelle organization	Early	1.16075	0.414821	0.473323	-1.10835	-1.36072	0.420179
OG1RF_10123	OG1RF_RS00620	cytidine deaminase CDS	nucleobase-containing compound catabolic process | Pyrimidine metabolism	Early	1.08124	0.630236	0.407582	-1.7151	-0.551565	0.147607
OG1RF_12079	OG1RF_RS10635	membrane protein CDS	N/A	Early	1.04177	0.758191	0.109694	-1.38491	-1.05992	0.535173
OG1RF_10122	OG1RF_RS00615	2-deoxyribose-5-phosphate aldolase CDS	Pentose phosphate pathway | nucleobase-containing compound catabolic process	Early	1.10181	0.551726	0.0372175	-1.51533	-0.852108	0.67669
OG1RF_10367	OG1RF_RS01985	tyrosine decarboxylase CDS	Tyrosine metabolism | Pantothenate and CoA biosynthesis	Early	0.989349	0.933265	0.0757055	-1.75708	-0.00217933	-0.239064
OG1RF_11516	OG1RF_RS07785	tagatose 1,6-diphosphate aldolase CDS	N/A	Early	0.848216	0.516591	0.228383	-1.96485	0.311921	0.0597407
OG1RF_12006	OG1RF_RS10265	molecular chaperone GroEL CDS	N/A	Early	0.648795	0.648795	0.254979	-1.99791	0.256474	0.188872
OG1RF_10288	OG1RF_RS01590	Na+/H+ antiporter NhaC CDS	N/A	Early	0.888959	0.912783	-0.479571	-1.61933	0.638583	-0.341424
OG1RF_11353	OG1RF_RS06985	btuC CDS	N/A	Early	0.522673	0.486412	-0.347947	-1.70453	1.19971	-0.156313
OG1RF_11679	OG1RF_RS08610	metal ABC transporter substrate-binding protein CDS	Biotin metabolism | Fatty acid biosynthesis	Early	0.706867	0.565682	-1.46312	-0.997264	1.006	0.181838
	OG1RF_RS11995	hypothetical protein CDS	N/A	Early	1.27591	0.681678	-1.15761	-0.777364	0.682501	-0.705123
OG1RF_12138	OG1RF_RS10940	energy coupling factor transporter S component ThiW CDS	N/A	Early	0.898579	0.859614	-1.28197	-1.03812	0.816955	-0.255055
	OG1RF_RS10575	hypothetical protein CDS	cellular amino acid metabolic process | organonitrogen compound metabolic process	Early	1.09873	0.744335	-1.21755	-1.07909	0.721259	-0.267683
OG1RF_11461	OG1RF_RS07520	excinuclease ABC CDS	N/A	Early	0.909185	0.909185	-1.1048	-1.37468	0.425142	0.235973
OG1RF_11677	OG1RF_RS08600	ABC transporter ATP-binding protein CDS	Fatty acid biosynthesis | Propanoate metabolism	Early	0.859035	0.960135	-1.39572	-1.05556	0.513765	0.118345
OG1RF_11718	OG1RF_RS08800	hypothetical protein CDS	N/A	Early	1.02333	1.12359	-1.12419	-1.18339	0.161721	-0.00106215
OG1RF_10499	OG1RF_RS02640	hypothetical protein CDS	intracellular part | intracellular	Early	0.91998	0.783211	-0.897249	-1.48506	0.726318	-0.0472028
OG1RF_11968	OG1RF_RS10070	mannose-6-phosphate isomerase CDS	N/A	Early	1.04436	0.780256	-1.12746	-1.30853	0.560839	0.0505363
OG1RF_12341	OG1RF_RS12000	biotin synthesis protein BioY CDS	Starch and sucrose metabolism | ribosome	Early	0.664372	0.788949	-0.563196	-1.61514	-0.248841	0.973852
OG1RF_11301	OG1RF_RS06720	MFS transporter CDS	N/A	Early	0.91603	1.04433	-1.01927	-1.31038	-0.16612	0.535412
OG1RF_10279	OG1RF_RS01540	hypothetical protein CDS	cellular amino acid metabolic process | organonitrogen compound metabolic process	Early	1.0279	1.0279	-1.03515	-1.16047	-0.40908	0.548899
OG1RF_11582	OG1RF_RS08115	hypothetical protein CDS	Pentose phosphate pathway | cellular nitrogen compound metabolic process	Early	1.04033	0.950281	-0.54297	-1.47394	-0.509826	0.536134
OG1RF_10250	OG1RF_RS01395	chitinase CDS	N/A	Early	0.840919	1.07113	-1.24238	-1.17272	0.0276573	0.475398
OG1RF_12373	OG1RF_RS12160	DNA helicase RecG CDS	N/A	Early	1.08861	1.14862	-1.12635	-1.08372	-0.17501	0.147854
OG1RF_11287	OG1RF_RS06650	prephenate dehydratase CDS	cellular amino acid metabolic process | organonitrogen compound metabolic process	Early	1.17362	0.999881	-1.36588	-0.843939	-0.130687	0.167006
OG1RF_11515	OG1RF_RS07780	tagatose-6-phosphate kinase CDS	N/A	Early	1.00331	1.29321	-1.33752	-0.698165	-0.203057	-0.0577772
OG1RF_11347	OG1RF_RS06955	response regulator CDS	N/A	Early	1.09006	1.22667	-0.938373	-1.179	-0.190724	-0.00863939
OG1RF_11001	OG1RF_RS05205	AP2 domain-containing protein CDS	transmembrane transport | transport	Early	1.17008	0.993458	-1.31009	-0.857205	-0.30862	0.312377
	OG1RF_RS13040	hypothetical protein CDS	N/A	Early	0.571041	0.887791	-0.960442	-1.55061	0.57773	0.474487
OG1RF_11342	OG1RF_RS06930	microcompartment protein EutL CDS	N/A	Early	0.600792	1.32674	-0.532064	-1.60169	0.0358535	0.170373
OG1RF_10025	OG1RF_RS00130	phosphosugar-binding transcriptional regulator CDS	Aminoacyl-tRNA biosynthesis | DNA binding	Middle	-0.395673	-0.201571	1.38551	1.07178	-0.882371	-0.977683
OG1RF_10063	OG1RF_RS00320	N-acetylmannosamine-6-phosphate 2-epimerase CDS	Nitrogen metabolism | Arginine biosynthesis	Middle	-0.141058	-0.116852	0.936186	1.39311	-0.991497	-1.07989
OG1RF_11513	OG1RF_RS07770	PTS mannose transporter subunit IIAB CDS	N/A	Middle	-0.313815	-0.0497668	1.07028	1.30299	-0.870064	-1.13963
OG1RF_11998	OG1RF_RS10225	hypothetical protein CDS	N/A	Middle	-0.299407	-0.0705505	1.17719	1.2145	-1.0318	-0.989933
OG1RF_12015	OG1RF_RS10310	GTPase CDS	N/A	Middle	-0.146751	-0.302444	1.17453	1.24202	-0.861919	-1.10543
OG1RF_12213	OG1RF_RS11350	membrane protein CDS	N/A	Middle	-0.232336	-0.18913	1.09976	1.3114	-1.02279	-0.966902
OG1RF_12247	OG1RF_RS11510	PTS ascorbate transporter subunit IIC CDS	N/A	Middle	-0.382229	-0.307483	1.3504	1.13536	-0.768029	-1.02803
OG1RF_12212	OG1RF_RS11345	two-component sensor histidine kinase CDS	N/A	Middle	-0.361955	-0.313708	1.20571	1.28905	-0.927201	-0.891898
OG1RF_10269	OG1RF_RS01485	esterase CDS	N/A	Middle	-0.36149	-0.414961	1.31236	1.20292	-0.779723	-0.9591
OG1RF_10274	OG1RF_RS01515	carbamate kinase 2 CDS	Nitrogen metabolism | Arginine biosynthesis	Middle	-0.778695	-0.378854	1.24452	1.31059	-0.639558	-0.75801
OG1RF_10432	OG1RF_RS02305	PTS fructose transporter subunit IIC CDS	Phosphotransferase system (PTS) | kinase activity	Middle	-0.553104	-0.81227	1.47117	1.07992	-0.612849	-0.572858
OG1RF_10978	OG1RF_RS05095	malate dehydrogenase CDS	N/A	Middle	-0.452791	-0.524668	1.18667	1.35232	-0.959051	-0.602477
OG1RF_11442	OG1RF_RS07425	ABC transporter ATP-binding protein CDS	N/A	Middle	-0.324835	-0.395194	1.31895	1.18577	-0.898341	-0.886348
OG1RF_11789	OG1RF_RS09155	LacI family transcriptional regulator CDS	N/A	Middle	-0.682864	-0.636003	1.38097	1.1901	-0.730424	-0.521781
OG1RF_11893	OG1RF_RS09685	inositol monophosphatase CDS	N/A	Middle	-0.704956	-0.666621	1.48501	1.07061	-0.536319	-0.647726
OG1RF_12211	OG1RF_RS11340	DNA-binding response regulator CDS	N/A	Middle	-0.369296	-0.397376	1.28944	1.22844	-0.857949	-0.893261
OG1RF_12259	OG1RF_RS11570	PTS fructose transporter subunit IID CDS	N/A	Middle	-0.433468	-0.694803	1.23751	1.32288	-0.822005	-0.610109
OG1RF_11108	OG1RF_RS05750	hypothetical protein CDS	N/A	Middle	-0.384767	-0.682493	1.32837	1.22884	-0.773295	-0.716646
OG1RF_10217	OG1RF_RS01225	histidine phosphatase family protein CDS	Lysine biosynthesis	Middle	-0.447033	-0.416687	1.2406	1.29798	-0.845333	-0.829525
OG1RF_12407	OG1RF_RS12330	hypothetical protein CDS	N/A	Middle	-0.777539	-0.189595	1.27309	1.22977	-0.614342	-0.921391
OG1RF_11487	OG1RF_RS07640	Tim44-like domain protein CDS	N/A	Middle	-0.391411	-0.385889	1.38364	1.11039	-1.05442	-0.662308
OG1RF_12408	OG1RF_RS12335	hypothetical protein CDS	N/A	Middle	-0.363469	-0.398704	1.29111	1.21928	-0.990627	-0.757599
OG1RF_11335	OG1RF_RS06895	ethanolamine utilization protein EutN CDS	N/A	Middle	-0.150324	-0.705896	1.14066	1.34504	-0.671108	-0.958374
OG1RF_10310	OG1RF_RS01700	bifunctional 2-keto-4-hydroxyglutarate aldolase/2-keto-3-deoxy-6-phosphogluconate aldolase CDS	Pentose phosphate pathway | cellular amino acid metabolic process	Middle	-0.360489	-0.67033	1.62399	0.84655	-0.842936	-0.59679
OG1RF_10434	OG1RF_RS02315	tagatose 1,6-diphosphate aldolase CDS	Galactose metabolism | Quorum sensing	Middle	0.064616	-0.940416	1.28752	1.1006	-0.978495	-0.533823
OG1RF_12235	OG1RF_RS11455	protease CDS	N/A	Middle	-0.0722546	-0.585373	1.215	1.23052	-1.07208	-0.715809
OG1RF_10769	OG1RF_RS03975	nucleoside-diphosphate kinase CDS	Oxidative phosphorylation | Pyrimidine metabolism	Middle	-0.305629	-0.425872	1.0253	1.2863	-1.41096	-0.169132
OG1RF_11427	OG1RF_RS07350	carbamoyl phosphate synthase large subunit CDS	N/A	Middle	0.142629	-0.683036	0.91604	1.28514	-1.39754	-0.263235
OG1RF_10311	OG1RF_RS01705	2-dehydro-3-deoxygluconokinase CDS	Pentose phosphate pathway | kinase activity	Middle	-0.0289014	0.395535	1.23166	0.741292	-1.31011	-1.02948
OG1RF_10583	OG1RF_RS03055	hypothetical protein CDS	Aminoacyl-tRNA biosynthesis | ABC transporters	Middle	0.264802	0.365417	1.23581	0.563237	-1.19013	-1.23914
OG1RF_11309	OG1RF_RS06760	AraC family transcriptional regulator CDS	N/A	Middle	-0.160183	0.244217	1.35958	0.776186	-1.1099	-1.1099
OG1RF_11569	OG1RF_RS08050	TVP38/TMEM64 family protein CDS	N/A	Middle	-0.0165802	0.434122	1.36339	0.511534	-0.968628	-1.32383
OG1RF_11005	OG1RF_RS05230	hypothetical protein CDS	Phosphotransferase system (PTS)	Middle	0.152313	0.436121	1.33599	0.436121	-1.29309	-1.06745
OG1RF_11004	OG1RF_RS05225	ABC transporter permease CDS	Galactose metabolism | transmembrane transport	Middle	-0.230747	0.472495	1.35244	0.633441	-1.1912	-1.03644
OG1RF_10304	OG1RF_RS01670	hypothetical protein CDS	DNA binding | nucleic acid binding	Middle	-0.0922206	0.386324	1.29631	0.548038	-1.60542	-0.533024
OG1RF_10950	OG1RF_RS04955	hypothetical protein CDS	cellular amino acid metabolic process | organonitrogen compound metabolic process	Middle	0.00578959	0.315418	0.844395	1.03506	-1.68968	-0.51099
OG1RF_11173	OG1RF_RS06085	molybdenum cofactor guanylyltransferase CDS	nucleotidyltransferase activity | Aminoacyl-tRNA biosynthesis	Middle	0.244472	-0.206367	1.21688	0.868567	-1.51327	-0.610285
OG1RF_12262	OG1RF_RS11585	PTS fructose transporter subunit IIA CDS	N/A	Middle	0.100811	0.269443	1.10145	0.860108	-1.51632	-0.815499
OG1RF_10602	OG1RF_RS03145	transcriptional regulator CDS	N/A	Middle	-0.229661	0.226477	1.26216	0.840238	-1.49321	-0.606004
OG1RF_11334	OG1RF_RS06890	ethanolamine utilization protein EutH CDS	N/A	Middle	-0.184858	0.145828	1.14191	0.996698	-1.52048	-0.579095
OG1RF_11010	OG1RF_RS05255	hypothetical protein CDS	plasma membrane	Middle	0.124066	0.073176	1.16464	0.890333	-1.50947	-0.742751
OG1RF_10102	OG1RF_RS00510	Crp/Fnr family transcriptional regulator CDS	Ribosome | DNA binding	Middle	0.41646	0.299627	0.779069	0.764994	-1.83381	-0.426341
OG1RF_10272	OG1RF_RS01505	hypothetical protein CDS	kinase activity | transferase activity, transferring phosphorus-containing groups	Middle	-0.164425	-0.313243	1.34012	1.08526	-1.02043	-0.927285
OG1RF_10474	OG1RF_RS02520	nicotinamide mononucleotide transporter PnuC CDS	N/A	Middle	-0.151241	-0.144553	1.35457	0.989016	-1.17638	-0.871415
OG1RF_10746	OG1RF_RS03855	PTS cellobiose transporter subunit IIC CDS	Galactose metabolism | Starch and sucrose metabolism	Middle	-0.0240956	-0.269213	1.34588	0.997673	-1.12118	-0.929068
OG1RF_10747	OG1RF_RS03860	hypothetical protein CDS	cytoplasm | intracellular part	Middle	0.0935083	-0.303302	1.25647	1.05311	-1.10901	-0.990771
OG1RF_11512	OG1RF_RS07765	PTS fructose transporter subunit IIC CDS	N/A	Middle	-0.145395	-0.136242	1.15401	1.17563	-1.29723	-0.750776
OG1RF_11613	OG1RF_RS08280	PTS mannose transporter subunit IID CDS	N/A	Middle	-0.139206	-0.232734	1.31629	1.0271	-1.29843	-0.673033
OG1RF_12261	OG1RF_RS11580	PTS sugar transporter CDS	N/A	Middle	-0.253748	-0.386622	1.27821	1.19027	-1.09374	-0.734365
OG1RF_12553	OG1RF_RS13070	transcriptional regulator CDS	N/A	Middle	-0.155253	-0.0549931	1.07934	1.23066	-1.26071	-0.839039
OG1RF_11251	OG1RF_RS06475	hypothetical protein CDS	DNA metabolic process | nucleic acid metabolic process	Middle	-0.213614	-0.192761	1.41019	0.955716	-1.19806	-0.761469
OG1RF_10354	OG1RF_RS01920	hypothetical protein CDS	plasma membrane	Middle	-0.100611	-0.184285	1.23516	1.09718	-1.27914	-0.768299
OG1RF_10353	OG1RF_RS01915	hypothetical protein CDS	Ribosome	Middle	-0.208547	-0.0636895	1.16047	1.14591	-1.35158	-0.682566
OG1RF_10749	OG1RF_RS03870	hypothetical protein CDS	nucleotidyltransferase activity | Pyruvate metabolism | Glycolysis / Gluconeogenesis	Middle	-0.0318703	-0.384179	1.33034	1.04823	-1.15015	-0.81237
OG1RF_12168	OG1RF_RS11095	hypothetical protein CDS	N/A	Middle	-0.00678014	-0.0601304	1.33867	0.900904	-1.21366	-0.959007
OG1RF_11488	OG1RF_RS07645	hypothetical protein CDS	N/A	Middle	-0.238378	-0.119071	1.40382	0.950511	-1.17316	-0.823719
OG1RF_10214	OG1RF_RS01210	PTS beta-glucoside transporter subunit EIIBCA CDS	Phosphotransferase system (PTS) | kinase activity	Middle	0.17952	0.012071	1.08312	1.00915	-1.43183	-0.852036
OG1RF_10341	OG1RF_RS01855	PTS mannose transporter subunit IID CDS	Peptidoglycan biosynthesis | transport	Middle	0.0313959	0.107586	0.957718	1.18015	-1.34514	-0.931709
OG1RF_10896	OG1RF_RS04685	glutamine ABC transporter permease CDS	N/A	Middle	0.0732105	-0.126054	1.12378	1.12378	-1.24666	-0.948059
OG1RF_11174	OG1RF_RS06090	formate/nitrite transporter CDS	Pentose phosphate pathway | Quorum sensing	Middle	0.175188	-0.0266998	1.14351	0.986168	-1.3552	-0.922966
OG1RF_12399	OG1RF_RS12290	PTS fructose transporter subunit IIA CDS	N/A	Middle	0.0155484	0.0765864	1.15716	0.999278	-1.37752	-0.871053
OG1RF_11385	OG1RF_RS07145	peptide ABC transporter ATP-binding protein CDS	N/A	Middle	0.16529	0.0654891	1.15559	0.938123	-1.32241	-1.00208
OG1RF_10213	OG1RF_RS01205	transcription antiterminator LicT CDS	kinase activity | RNA binding	Middle	-0.0359319	-0.0580335	1.19049	1.06336	-1.31952	-0.840367
OG1RF_11762	OG1RF_RS09020	ABC transporter permease CDS	N/A	Middle	-0.0367004	-0.0032886	1.03477	1.17744	-1.38798	-0.784243
OG1RF_11763	OG1RF_RS09025	ABC transporter permease CDS	N/A	Middle	0.126497	0.102008	1.11369	0.98494	-1.32999	-0.997152
OG1RF_12248	OG1RF_RS11515	PTS lactose transporter subunit IIB CDS	N/A	Middle	0.209318	-0.1664	1.09431	1.06589	-1.3914	-0.81172
OG1RF_10313	OG1RF_RS01715	gluconate 5-dehydrogenase CDS	transport	Middle	0.5903	-0.322669	1.11607	0.869471	-1.06553	-1.18764
OG1RF_10561	OG1RF_RS02945	hypothetical protein CDS	N/A	Middle	0.269205	-0.23868	1.27991	0.878686	-0.91545	-1.27367
OG1RF_10685	OG1RF_RS03555	maltose 6'-phosphate phosphatase CDS	Starch and sucrose metabolism | nuclease activity	Middle	0.338694	-0.228959	1.47419	0.559162	-0.912537	-1.23055
OG1RF_11093	OG1RF_RS05665	hypothetical protein CDS	DNA binding | nucleic acid binding	Middle	0.299843	0.221434	1.03465	0.762805	-0.649245	-1.66948
OG1RF_11591	OG1RF_RS08160	alpha-glycerophosphate oxidase CDS	N/A	Middle	0.381498	0.108733	1.0357	0.805991	-0.717954	-1.61397
OG1RF_12397	OG1RF_RS12280	4-hydroxy-2-oxoglutarate aldolase CDS	N/A	Middle	0.246568	0.182808	1.04908	0.898329	-0.893707	-1.48308
OG1RF_12370	OG1RF_RS12145	dipeptide/oligopeptide/nickel ABC transporter ATP-binding protein CDS	N/A	Middle	0.342005	0.342005	0.894709	0.856259	-0.85155	-1.58343
	OG1RF_RS13625	hypothetical protein CDS	N/A	Middle	0.450333	0.385086	0.439707	1.13578	-0.84534	-1.56556
OG1RF_10107	OG1RF_RS00535	glycosyl hydrolase CDS	Amino sugar and nucleotide sugar metabolism | Ribosome	Middle	0.350669	0.378304	0.830772	0.928604	-1.03742	-1.45092
OG1RF_11137	OG1RF_RS05900	alpha-glucosidase CDS	ABC transporters | cellular amino acid metabolic process	Middle	0.375506	0.41001	0.804283	0.904679	-1.00811	-1.48636
OG1RF_11336	OG1RF_RS06900	hypothetical protein CDS	N/A	Middle	0.565615	0.127693	0.755923	0.917102	-0.708027	-1.65831
OG1RF_10270	OG1RF_RS01490	purine catabolism regulatory protein CDS	N/A	Middle	-0.0456758	0.239897	0.914376	1.19873	-1.10155	-1.20578
OG1RF_11514	OG1RF_RS07775	beta-galactosidase CDS	N/A	Middle	-0.0969489	0.36668	0.686194	1.25703	-0.684219	-1.52873
OG1RF_11866	OG1RF_RS09550	permease CDS	N/A	Middle	0.00671899	0.0458894	0.843388	1.33731	-1.16314	-1.07016
OG1RF_10023	OG1RF_RS00120	membrane protein CDS	Aminoacyl-tRNA biosynthesis	Middle	-0.0375832	0.195245	0.695507	1.39259	-1.03419	-1.21156
OG1RF_10027	OG1RF_RS00140	aminotransferase CDS	Cysteine and methionine metabolism | cellular amino acid metabolic process	Middle	-0.203953	0.115359	1.1946	1.06928	-1.15358	-1.02172
OG1RF_10093	OG1RF_RS00465	L-serine dehydratase, iron-sulfur-dependent subunit beta CDS	cellular amino acid metabolic process | organonitrogen compound metabolic process	Middle	-0.0337557	-0.0652035	1.15806	1.11819	-0.960492	-1.2168
OG1RF_10216	OG1RF_RS01220	6-phospho-beta-glucosidase CDS	Glycolysis / Gluconeogenesis | Starch and sucrose metabolism	Middle	0.0404904	0.0117466	1.05838	1.14997	-1.14573	-1.11486
OG1RF_10301	OG1RF_RS01655	RND transporter CDS	plasma membrane	Middle	0.0993672	0.141227	1.07589	1.01368	-0.977621	-1.35254
OG1RF_10344	OG1RF_RS01870	N-acetylmuramic acid 6-phosphate etherase CDS	Amino sugar and nucleotide sugar metabolism | transport	Middle	-0.0352766	0.0587734	0.995257	1.21761	-1.01445	-1.22192
OG1RF_11999	OG1RF_RS10230	heavy metal translocating P-type ATPase CDS	N/A	Middle	-0.0522877	0.0544274	1.07991	1.14062	-0.942593	-1.28008
OG1RF_12400	OG1RF_RS12295	PTS sorbose transporter subunit IIB CDS	N/A	Middle	0.0718292	0.0275315	1.13542	1.04821	-1.14977	-1.13322
OG1RF_10103	OG1RF_RS00515	C4-dicarboxylate ABC transporter CDS	Ribosome	Middle	0.0464093	0.0313919	1.15884	1.0273	-0.997955	-1.26598
	OG1RF_RS13655	CPBP family intramembrane metalloprotease CDS	N/A	Middle	-0.224448	0.0660166	1.22252	1.07655	-1.08764	-1.053
OG1RF_10407	OG1RF_RS02190	type II-A CRISPR-associated protein Csn2 CDS	ATPase activity | nucleoside-triphosphatase activity	Middle	0.201356	0.291566	0.904344	1.03943	-1.15727	-1.27943
OG1RF_12303	OG1RF_RS11790	silent information regulator protein Sir2 CDS	N/A	Middle	0.365583	0.310017	0.937488	0.882074	-1.23386	-1.2613
OG1RF_12398	OG1RF_RS12285	mannonate dehydratase CDS	N/A	Middle	0.289093	0.249713	1.08137	0.824968	-1.1366	-1.30854
OG1RF_12403	OG1RF_RS12310	alcohol dehydrogenase CDS	N/A	Middle	0.314951	0.170904	1.04664	0.899339	-1.28817	-1.14366
OG1RF_12404	OG1RF_RS12315	2-hydroxyacid dehydrogenase CDS	N/A	Middle	0.402236	0.254697	0.913185	0.917943	-1.27219	-1.21587
OG1RF_12478	OG1RF_RS12655	PTS mannose transporter subunit IIC CDS	Galactose metabolism | Phosphotransferase system (PTS)	Middle	0.31473	0.297899	0.948187	0.917495	-1.2262	-1.25211
OG1RF_12479	OG1RF_RS12660	PTS mannose transporter subunit IID CDS	transport	Middle	0.275593	0.238628	0.966268	0.967729	-1.22883	-1.21938
OG1RF_12555	OG1RF_RS13080	sorbitol-6-phosphate 2-dehydrogenase CDS	N/A	Middle	0.283284	0.0983928	1.03726	0.977662	-1.14121	-1.25538
OG1RF_10753	OG1RF_RS03890	glycosyl hydrolase CDS	Glycolysis / Gluconeogenesis | Starch and sucrose metabolism	Middle	0.237534	0.177297	0.988459	1.00786	-1.12655	-1.2846
OG1RF_10064	OG1RF_RS00325	hypothetical protein CDS	Pyruvate metabolism	Middle	0.2969	0.307469	0.989695	0.879518	-1.2866	-1.18698
OG1RF_11138	OG1RF_RS05905	alpha-glucosidase CDS	Galactose metabolism | Starch and sucrose metabolism	Middle	0.235617	0.292743	1.02163	0.896812	-1.31664	-1.13016
OG1RF_10094	OG1RF_RS00470	L-serine dehydratase, iron-sulfur-dependent subunit alpha CDS	Cysteine and methionine metabolism | Ribosome	Middle	0.153938	0.142147	1.03639	1.02926	-1.31075	-1.05098
OG1RF_10095	OG1RF_RS00475	serine--tRNA ligase CDS	Aminoacyl-tRNA biosynthesis | tRNA metabolic process	Middle	0.158161	0.15174	1.05523	1.00809	-1.24181	-1.13142
OG1RF_10405	OG1RF_RS02180	subtype II CRISPR-associated endonuclease Cas1 CDS	chromosome organization | Quorum sensing	Middle	0.173209	0.0941631	0.907384	1.17246	-1.10871	-1.2385
OG1RF_10897	OG1RF_RS04690	glutamine ABC transporter substrate-binding protein CDS	N/A	Middle	0.0392743	0.0814288	1.09385	1.07641	-1.22423	-1.06674
OG1RF_11175	OG1RF_RS06095	hypothetical protein CDS	N/A	Middle	0.134274	0.233488	1.01816	1.00124	-1.33327	-1.0539
OG1RF_12401	OG1RF_RS12300	PTS mannose transporter subunit IID CDS	N/A	Middle	0.225433	0.107779	1.0369	1.01183	-1.1611	-1.22085
OG1RF_12554	OG1RF_RS13075	transcription antiterminator BglG CDS	N/A	Middle	0.290393	0.123017	1.0904	0.890256	-1.36021	-1.03385
OG1RF_10092	OG1RF_RS00460	transcriptional regulator CDS	cytoplasm | intracellular part	Middle	0.149262	0.157681	1.02163	1.03669	-1.31899	-1.04626
OG1RF_10395	OG1RF_RS02130	hypothetical protein CDS	N/A	Middle	0.156803	0.0593136	1.01236	1.10066	-1.27214	-1.05699
OG1RF_10752	OG1RF_RS03885	PTS lactose transporter subunit IIC CDS	Starch and sucrose metabolism | Phosphotransferase system (PTS)	Middle	0.147491	0.135521	1.0367	1.04278	-1.24073	-1.12176
OG1RF_11997	OG1RF_RS10220	N-acetyltransferase CDS	N/A	Middle	-0.166893	-0.12731	0.955948	1.34968	-0.691447	-1.31998
OG1RF_12070	OG1RF_RS10590	hypothetical protein CDS	N/A	Middle	-0.0555862	-0.110273	1.21489	1.06159	-0.777408	-1.33321
OG1RF_10248	OG1RF_RS01385	multidrug resistance protein SMR CDS	transport | plasma membrane	Middle	0.0838552	-0.0826157	0.889141	1.23876	-0.620471	-1.50867
OG1RF_10751	OG1RF_RS03880	PTS mannose transporter subunit IIA CDS	Galactose metabolism | Phosphotransferase system (PTS)	Middle	0.00565583	-0.0085909	1.23635	0.927014	-0.707234	-1.4532
OG1RF_11590	OG1RF_RS08155	glycerol uptake facilitator protein CDS	N/A	Middle	0.0727786	-0.136206	1.23102	0.957083	-0.683122	-1.44155
OG1RF_12468	OG1RF_RS12605	30S ribosomal protein S14 CDS	Two-component system | rRNA binding	Middle	-0.517523	-0.432629	1.23853	-0.9652	1.30028	-0.62346
OG1RF_10226	OG1RF_RS01270	beta-ketoacyl-[acyl-carrier-protein] synthase II CDS	Fatty acid biosynthesis | Glycerophospholipid metabolism	Middle	-0.272152	-0.768338	1.51418	-0.51196	0.962541	-0.924267
OG1RF_12426	OG1RF_RS12415	beta-phosphoglucomutase CDS	rRNA binding | Starch and sucrose metabolism	Middle	0.304237	-0.90142	0.62137	-0.8665	1.56204	-0.719724
OG1RF_11197	OG1RF_RS06205	sodium ABC transporter permease CDS	Purine metabolism	Middle	-0.0945316	0.0482501	1.66573	-1.01591	0.405293	-1.00884
OG1RF_11628	OG1RF_RS08350	membrane protein CDS	N/A	Middle	-0.977735	-0.157617	1.35807	-1.02423	1.03502	-0.233501
OG1RF_11000	OG1RF_RS05200	hypothetical protein CDS	transmembrane transport | transport	Middle	-1.07262	0.192862	1.01254	-1.04415	1.25616	-0.344792
OG1RF_11257	OG1RF_RS06505	segregation/condensation protein A CDS	DNA metabolic process | nucleic acid metabolic process	Middle	-1.27747	0.216458	0.976845	-1.2189	0.778573	0.524495
OG1RF_12438	OG1RF_RS12460	ribonuclease Y CDS	N/A	Middle	-0.903922	0.432186	1.77827	-0.646613	-0.0152771	-0.644642
OG1RF_10635	OG1RF_RS03305	hypothetical protein CDS	N/A	Middle	-1.59526	0.448001	1.22705	-0.551484	0.644139	-0.172445
OG1RF_11366	OG1RF_RS07050	ribosome biogenesis GTPase YlqF CDS	N/A	Middle	-0.530266	0.082094	1.79079	-0.982271	0.307351	-0.6677
OG1RF_11407	OG1RF_RS07250	30S ribosomal protein S16 CDS	N/A	Middle	-1.43616	0.605179	1.39807	-0.740218	0.250409	-0.0772892
OG1RF_10796	OG1RF_RS04190	hypothetical protein CDS	N/A	Middle	-0.740613	0.579919	1.4317	-1.40397	-0.140237	0.273199
	OG1RF_RS09590	30S ribosomal protein S20 CDS	rRNA binding | ribosome	Middle	-0.893586	0.855458	1.16374	-1.388	-0.146677	0.409064
OG1RF_11655	OG1RF_RS08485	23S rRNA (adenine(2503)-C(2))-methyltransferase RlmN CDS	N/A	Middle	-0.619903	1.43472	0.989948	-0.564772	-0.125242	-1.11475
OG1RF_10142	OG1RF_RS00715	resolvase CDS	N/A	Middle	-0.628356	1.6624	0.714711	-1.03672	-0.320658	-0.391377
OG1RF_10772	OG1RF_RS03990	haloacid dehalogenase CDS	N/A	Middle	-0.520713	-0.0678995	-1.10833	1.10646	1.31927	-0.728788
OG1RF_11979	OG1RF_RS10120	FMN-dependent NADH-azoreductase CDS	Purine metabolism	Middle	-0.749423	0.134063	-1.37259	1.08051	1.14552	-0.238082
OG1RF_11931	OG1RF_RS09885	uracil phosphoribosyltransferase CDS	N/A	Middle	-0.841438	0.140132	-0.803514	1.72245	0.455194	-0.672821
OG1RF_11289	OG1RF_RS06660	hypothetical protein CDS	ATPase activity | nucleoside-triphosphatase activity	Middle	-1.27828	0.329308	-1.14797	0.983124	0.136835	0.976976
OG1RF_10362	OG1RF_RS01965	glyoxal reductase CDS	plasma membrane	Middle	-1.39175	0.149583	-0.616185	1.40837	-0.311776	0.761759
OG1RF_11355	OG1RF_RS06995	glycerol-3-phosphate acyltransferase CDS	N/A	Middle	-1.01936	-0.169326	-0.795123	1.41129	-0.470177	1.0427
OG1RF_10402	OG1RF_RS02165	dipeptidase PepV CDS	chromosome organization | Lysine biosynthesis	Middle	-1.2264	0.44324	-1.33372	0.687339	0.599822	0.829723
OG1RF_10655	OG1RF_RS03405	glucose transporter GlcU CDS	Cysteine and methionine metabolism | Purine metabolism	Middle	-1.6017	0.302857	-0.794357	0.33091	0.723862	1.03843
OG1RF_10984	OG1RF_RS05120	LytR family transcriptional regulator CDS	N/A	Middle	-1.14635	-0.366324	-1.08372	0.844475	1.1304	0.621527
OG1RF_11578	OG1RF_RS08095	membrane protein insertion efficiency factor YidD CDS	N/A	Middle	-1.02078	0.417554	-1.48831	0.457303	0.926884	0.707351
OG1RF_12389	OG1RF_RS12240	primosomal protein N' CDS	N/A	Middle	-1.43949	0.16519	-1.04353	0.715072	0.890514	0.712241
OG1RF_10703	OG1RF_RS03640	50S ribosomal protein L21 CDS	rRNA binding | ribosome	Middle	-1.15628	0.0413462	-1.29702	0.760036	0.9619	0.690021
OG1RF_10146	OG1RF_RS00735	elongation factor G CDS	Fatty acid biosynthesis | translation factor activity, RNA binding	Middle	-1.36241	0.135903	-1.04851	1.07501	0.874157	0.325854
OG1RF_11682	OG1RF_RS08630	ABC transporter substrate-binding protein CDS	N/A	Middle	-1.45037	-0.468855	-0.159373	1.5776	0.114696	0.386296
OG1RF_11879	OG1RF_RS09620	ComE operon protein 2 CDS	N/A	Middle	-1.63993	-0.169561	-0.494769	1.14959	0.733654	0.421014
OG1RF_11938	OG1RF_RS09915	flavocytochrome c CDS	N/A	Middle	-1.45709	-0.233191	-0.387915	1.04985	1.23567	-0.207315
OG1RF_11969	OG1RF_RS10075	serine hydrolase CDS	N/A	Middle	-1.42321	-0.449511	-0.392302	0.829897	1.38838	0.0467378
OG1RF_10784	OG1RF_RS04050	two-component sensor histidine kinase CDS	cellular protein modification process | kinase activity	Middle	-0.746897	0.87341	-0.843993	1.60373	-0.409026	-0.47722
OG1RF_10681	OG1RF_RS03535	galactose mutarotase CDS	N/A	Middle	-0.659899	0.691737	-0.903273	1.61785	-0.805717	0.0593037
OG1RF_11897	OG1RF_RS09705	hypothetical protein CDS	N/A	Middle	0.0877067	0.434108	-1.08132	1.70873	-0.739672	-0.409551
OG1RF_11313	OG1RF_RS06785	hypothetical protein CDS	Aminoacyl-tRNA biosynthesis | plasma membrane	Middle	-0.355794	-0.133379	-1.17697	1.76418	-0.469269	0.371238
OG1RF_12157	OG1RF_RS11040	50S ribosomal protein L33 CDS	N/A	Middle	-0.0107863	-0.940148	0.234503	1.46391	-1.2789	0.531419
OG1RF_12154	OG1RF_RS11020	peptidoglycan-binding protein LysM CDS	N/A	Middle	0.438807	-0.737428	-0.446917	1.46697	-1.26947	0.548037
OG1RF_11291	OG1RF_RS06670	hypothetical protein CDS	ABC transporters | cellular amino acid metabolic process	Middle	-0.90746	-0.455488	-0.17962	0.791505	-0.854968	1.60603
OG1RF_10160	OG1RF_RS00805	30S ribosomal protein S17 CDS	rRNA binding | ribosome	Middle	-0.648913	-0.901796	-0.371754	1.38359	-0.61599	1.15486
OG1RF_11285	OG1RF_RS06640	3-phosphoshikimate 1-carboxyvinyltransferase CDS	Phenylalanine, tyrosine and tryptophan biosynthesis | cellular amino acid metabolic process	Middle	-0.618302	-0.531791	-0.899042	0.514628	-0.253636	1.78814
OG1RF_12141	OG1RF_RS10955	galactose-1-phosphate uridylyltransferase CDS	N/A	Middle	-0.929513	-0.180384	-0.886906	0.970933	-0.448302	1.47417
OG1RF_12511	OG1RF_RS12805	hypothetical protein CDS	cellular protein modification process | Pyrimidine metabolism	Middle	-0.268373	-0.388415	-1.08122	0.464086	-0.499098	1.77302
OG1RF_11457	OG1RF_RS07500	UTP--glucose-1-phosphate uridylyltransferase CDS	N/A	Middle	0.339687	-0.744093	-0.951277	0.653623	-0.822073	1.52413
OG1RF_10179	OG1RF_RS00900	hypothetical protein CDS	N/A	Middle	-0.557003	-0.137234	0.405481	0.938788	-1.63152	0.981489
OG1RF_10008	OG1RF_RS00050	single-stranded DNA-binding protein CDS	DNA metabolic process | nucleic acid metabolic process	Middle	-1.10587	-0.550171	0.156236	0.567563	-0.694334	1.62657
OG1RF_11632	OG1RF_RS08370	aspartate--tRNA ligase CDS	N/A	Middle	-0.812762	0.124782	-0.119673	0.631688	-1.30755	1.48351
OG1RF_11645	OG1RF_RS08440	adenine methyltransferase CDS	N/A	Middle	0.999405	-1.29638	-1.21064	0.307292	0.458528	0.741796
OG1RF_10944	OG1RF_RS04920	membrane protein CDS	helicase activity | Peptidoglycan biosynthesis | ATPase activity	Middle	0.494797	-1.74313	-0.672083	0.527471	0.605384	0.787563
OG1RF_11966	OG1RF_RS10060	inosine-uridine preferring nucleoside hydrolase CDS	Purine metabolism | DNA binding	Middle	1.35942	-0.641915	-0.909432	0.153584	-0.952563	0.990905
	OG1RF_RS08020	hypothetical protein CDS	N/A	Middle	1.8713	-0.571138	-0.60176	0.0436452	-0.887118	0.145072
OG1RF_10187	OG1RF_RS00940	branched-chain amino acid transporter II carrierprotein CDS	N/A	Middle	0.843294	-1.35364	-0.191593	0.184782	-0.802532	1.31969
	OG1RF_RS13280	hypothetical protein CDS	N/A	Middle	0.856882	-1.46432	-0.264095	0.397582	-0.706784	1.18074
OG1RF_10621	OG1RF_RS03240	glutamate ABC transporter permease CDS	N/A	Middle	0.866905	-1.41375	-0.601697	0.38939	-0.4713	1.23045
OG1RF_11697	OG1RF_RS08710	hypothetical protein CDS	N/A	Middle	1.14394	-1.72083	-0.173998	0.139129	-0.19081	0.802565
OG1RF_12142	OG1RF_RS10960	UDP-glucose 4-epimerase GalE CDS	N/A	Middle	1.50188	-1.14336	-1.10404	0.100444	0.326029	0.319044
OG1RF_11728	OG1RF_RS08850	hypothetical protein CDS	N/A	Middle	1.63767	-1.22053	0.3089	-0.231385	-0.775075	0.280425
OG1RF_10553	OG1RF_RS02905	16S rRNA pseudouridine(516) synthase CDS	nuclease activity | RNA binding	Middle	0.441161	-1.84077	0.450344	0.790576	-0.457557	0.616247
OG1RF_11805	OG1RF_RS09235	asparagine--tRNA ligase CDS	N/A	Middle	0.318352	-1.88159	-0.0553598	0.672433	-0.00411	0.950276
OG1RF_11458	OG1RF_RS07505	glycerol-3-phosphate dehydrogenase (NAD(P)(+)) CDS	N/A	Middle	-0.197948	-1.6835	0.51858	0.408688	-0.308872	1.26305
OG1RF_12031	OG1RF_RS10390	membrane protein CDS	N/A	Middle	0.517645	-1.87552	0.344338	0.422157	-0.313739	0.905121
OG1RF_11290	OG1RF_RS06665	hypothetical protein CDS	methyltransferase activity | cytoplasm	Middle	0.191165	-1.98225	0.102065	0.385662	0.538535	0.764825
OG1RF_10832	OG1RF_RS04370	site-specific integrase CDS	Phenylalanine, tyrosine and tryptophan biosynthesis | DNA metabolic process	Middle	-0.189183	-1.85294	0.784557	0.281279	0.0641013	0.912183
OG1RF_11253	OG1RF_RS06485	peptidyl-prolyl cis-trans isomerase CDS	N/A	Middle	0.00706241	-1.9032	0.291162	1.07195	0.235914	0.297108
OG1RF_10394	OG1RF_RS02125	YebC/PmpR family DNA-binding transcriptional regulator CDS	DNA binding | nucleic acid binding	Middle	-0.44183	-1.81108	0.592531	0.963849	0.380702	0.315826
OG1RF_12128	OG1RF_RS10890	cobalt ABC transporter permease CDS	N/A	Middle	0.648435	-1.95414	0.597267	0.633476	0.0411558	0.0338085
OG1RF_10364	OG1RF_RS01975	cardiolipin synthase CDS	Glycerophospholipid metabolism | tRNA metabolic process	Middle	0.0429524	-1.97889	0.239843	0.746918	0.384381	0.564795
OG1RF_10699	OG1RF_RS03620	hypothetical protein CDS	rRNA binding | ribosome	Middle	-1.00381	0.595736	1.04486	0.777949	-0.0218872	-1.39286
OG1RF_11896	OG1RF_RS09700	glycosyl transferase family 2 CDS	N/A	Middle	-1.31847	0.232125	0.916199	0.709611	0.657435	-1.1969
OG1RF_11284	OG1RF_RS06635	prephenate dehydrogenase CDS	Phenylalanine, tyrosine and tryptophan biosynthesis | cellular amino acid metabolic process	Middle	-1.26353	0.124864	1.50255	0.309164	0.299159	-0.972199
OG1RF_11248	OG1RF_RS06460	hypothetical protein CDS	Oxidative phosphorylation | Pyruvate metabolism	Middle	-1.3603	0.396743	0.747976	1.06569	0.258929	-1.10904
OG1RF_12510	OG1RF_RS12800	NADH dehydrogenase CDS	Oxidative phosphorylation | Pentose phosphate pathway	Middle	-1.38474	0.949491	1.02425	0.160262	0.267827	-1.01708
OG1RF_10697	OG1RF_RS03610	hypothetical protein CDS	N/A	Middle	-0.929308	-0.0338185	1.6209	0.723783	-0.568901	-0.812657
OG1RF_11867	OG1RF_RS09555	N-acetylmuramic acid 6-phosphate etherase CDS	N/A	Middle	-0.647047	-0.0560488	1.81879	0.325169	-0.971861	-0.468997
OG1RF_11003	OG1RF_RS05220	ABC transporter permease CDS	Galactose metabolism | transmembrane transport	Middle	-1.14538	0.646599	0.733799	1.26643	-0.734305	-0.767139
OG1RF_11006	OG1RF_RS05235	hypothetical protein CDS	N/A	Middle	-1.14105	-0.0813699	1.45	0.929822	-0.743808	-0.413588
	OG1RF_RS13705	hypothetical protein CDS	N/A	Middle	-0.338832	-0.900864	1.26316	1.19101	-0.205939	-1.00854
OG1RF_11112	OG1RF_RS05770	hypothetical protein CDS	integral component of membrane | ABC transporters	Middle	-0.00634679	-0.698208	1.0966	0.998175	0.125622	-1.51585
OG1RF_11280	OG1RF_RS06615	shikimate dehydrogenase CDS	Phenylalanine, tyrosine and tryptophan biosynthesis | Oxidative phosphorylation	Middle	-0.250603	0.043445	0.344414	1.24574	0.382855	-1.76585
OG1RF_11685	OG1RF_RS08645	hypothetical protein CDS	Fatty acid biosynthesis	Middle	-0.707428	-0.837942	0.50245	1.56166	0.437629	-0.95637
OG1RF_11898	OG1RF_RS09710	collagen-binding protein CDS	N/A	Middle	-0.647676	-1.04037	-0.050991	1.31861	1.12357	-0.703138
	OG1RF_RS09460	30S ribosomal protein S21 CDS	N/A	Middle	-0.350183	-1.00093	-0.234822	1.78601	0.452464	-0.65254
OG1RF_10736	OG1RF_RS03810	isoleucine--tRNA ligase CDS	Aminoacyl-tRNA biosynthesis | tRNA metabolic process	Middle	-0.190108	-1.29595	-0.440657	1.509	0.811301	-0.393586
	OG1RF_RS13670	hypothetical protein CDS	N/A	Middle	-0.846781	-1.51606	0.464243	1.2339	0.445423	0.219274
OG1RF_12003	OG1RF_RS10250	N-acetylmuramoyl-L-alanine amidase CDS	N/A	Middle	-0.82963	-1.16457	0.570713	1.50468	0.385089	-0.466286
	OG1RF_RS08670	hypothetical protein CDS	N/A	Middle	-1.30092	-1.08051	0.347758	1.27191	0.616751	0.145006
OG1RF_10759	OG1RF_RS03925	phosphotransferase CDS	cellular protein modification process | kinase activity	Middle	-1.03483	-1.23715	0.246637	1.28872	0.818673	-0.0820485
OG1RF_12304	OG1RF_RS11800	23S rRNA (pseudouridine(1915)-N(3))-methyltransferase RlmH CDS	N/A	Middle	-1.06189	-1.2146	-0.0097112	1.40081	0.589051	0.296338
OG1RF_10924	OG1RF_RS04825	CTP synthetase CDS	Pyrimidine metabolism | cellular amino acid metabolic process	Middle	-1.50321	-0.613527	1.35374	0.343288	0.613208	-0.193502
OG1RF_10964	OG1RF_RS05025	aquaporin CDS	N/A	Middle	-0.907205	-1.30664	1.28301	0.593267	0.624082	-0.286513
	OG1RF_RS12490	hypothetical protein CDS	N/A	Middle	-1.2333	-1.06356	0.708819	0.623516	1.18634	-0.221814
OG1RF_11574	OG1RF_RS08075	hypothetical protein CDS	N/A	Middle	-1.27411	-0.705974	1.34226	0.0733266	0.957484	-0.392991
OG1RF_10923	OG1RF_RS04820	DNA-directed RNA polymerase subunit delta CDS	Lysine biosynthesis | nucleotidyltransferase activity	Middle	-0.177741	-1.27592	1.47024	0.775518	-0.0329367	-0.759165
OG1RF_11831	OG1RF_RS09375	UMP kinase CDS	N/A	Middle	-0.191151	-1.4782	1.17069	1.04303	0.0208828	-0.565249
OG1RF_12322	OG1RF_RS11895	hypothetical protein CDS	N/A	Middle	-0.426619	-1.34188	1.22402	1.15442	-0.319626	-0.290317
OG1RF_11813	OG1RF_RS09275	hypothetical protein CDS	N/A	Middle	-0.56103	-1.38075	1.17121	1.15417	-0.165941	-0.217659
OG1RF_11110	OG1RF_RS05760	hypothetical protein CDS	integral component of membrane | DNA binding	Middle	-0.636927	-1.35962	1.54111	0.502746	0.218074	-0.265387
OG1RF_11824	OG1RF_RS09335	hypothetical protein CDS	N/A	Middle	-0.657715	-1.45273	0.882532	1.0412	0.630286	-0.443573
OG1RF_10558	OG1RF_RS02930	trans-1,2-dihydrobenzene-1,2-diol dehydrogenase CDS	N/A	Middle	-0.321939	-1.73663	0.880136	0.76675	0.671237	-0.259555
OG1RF_11967	OG1RF_RS10065	membrane protein CDS	ATPase activity | transport	Middle	-0.566211	-1.53882	0.752794	0.84452	0.925658	-0.417936
OG1RF_10637	OG1RF_RS03315	peptide ABC transporter permease CDS	translation factor activity, RNA binding | transmembrane transport	Middle	-0.332205	-1.28988	0.845038	1.06951	0.667751	-0.960211
OG1RF_12156	OG1RF_RS11030	hypothetical protein CDS	N/A	Middle	-0.387152	-1.3676	1.03444	0.91915	-0.822296	0.623463
OG1RF_11810	OG1RF_RS09260	transporter CDS	N/A	Middle	-0.333159	-1.45553	-0.193684	1.44934	-0.228592	0.761626
OG1RF_10059	OG1RF_RS00300	luciferase family oxidoreductase CDS	N/A	Middle	-0.686329	-1.37039	0.501491	1.47169	-0.297433	0.380975
OG1RF_11078	OG1RF_RS05590	molecular chaperone DnaK CDS	Oxidative phosphorylation | Two-component system	Middle	-1.28337	-0.958345	0.629105	1.33228	-0.194871	0.475205
OG1RF_10781	OG1RF_RS04035	50S ribosomal protein L32 CDS	ribosome | ribosome biogenesis	Middle	-0.978204	-0.430576	0.228132	1.84848	-0.62185	-0.0459777
OG1RF_10141	OG1RF_RS00710	gpmA CDS	N/A	Middle	-1.12821	-0.768885	0.589508	1.36556	-0.707957	0.649989
OG1RF_11928	OG1RF_RS09865	branched-chain amino acid transporter CDS	cellular amino acid metabolic process | organonitrogen compound metabolic process	Middle	-1.21474	-1.2147	0.545376	1.0818	0.0410114	0.76125
OG1RF_12384	OG1RF_RS12215	serine/threonine protein kinase CDS	N/A	Middle	-0.929333	-1.48691	0.532237	0.868307	0.076363	0.93934
OG1RF_11494	OG1RF_RS07675	phosphoribosylformylglycinamidine synthase II CDS	N/A	Middle	-1.01843	-1.37806	0.882972	0.735073	-0.0802394	0.858685
OG1RF_10417	OG1RF_RS02235	penicillin-binding protein 1A CDS	Peptidoglycan biosynthesis | Ribosome	Middle	-1.19915	-1.31778	0.785324	0.585733	0.249541	0.896331
OG1RF_11995	OG1RF_RS10205	carboxylesterase CDS	N/A	Middle	-1.2043	-1.26792	0.926421	0.688789	0.0805669	0.776443
OG1RF_11692	OG1RF_RS08685	glutamine--fructose-6-phosphate aminotransferase CDS	N/A	Middle	-0.877437	-1.41751	0.410423	0.795092	-0.0982086	1.18764
OG1RF_12234	OG1RF_RS11450	tRNA 4-thiouridine(8) synthase ThiI CDS	N/A	Middle	-0.95182	-1.49076	0.80358	0.499436	0.165299	0.974261
	OG1RF_RS13310	hypothetical protein CDS	N/A	Middle	-1.43378	-1.06733	1.01466	0.65217	0.450333	0.383951
OG1RF_11479	OG1RF_RS07600	DNA/RNA helicase CDS	N/A	Middle	-1.29088	-1.23637	0.974703	0.684235	0.364169	0.504147
OG1RF_10082	OG1RF_RS00410	hypothetical protein CDS	N/A	Middle	-1.41393	-1.10142	0.974043	0.676332	0.371671	0.493307
OG1RF_10808	OG1RF_RS04245	hypothetical protein CDS	N/A	Middle	-1.32343	-1.18953	0.966304	0.719725	0.272265	0.554672
OG1RF_10229	OG1RF_RS01290	elongation factor G-binding protein CDS	N/A	Middle	-1.31825	-1.17368	1.01679	0.651712	0.620362	0.203077
OG1RF_11509	OG1RF_RS07750	hypothetical protein CDS	N/A	Middle	-1.15471	-1.13719	1.02938	1.14311	0.0597085	0.0597085
OG1RF_11106	OG1RF_RS05740	hypothetical protein CDS	Glycerophospholipid metabolism	Middle	-1.23193	-1.1015	1.01199	1.10283	0.158224	0.0603867
OG1RF_10633	OG1RF_RS03295	FUSC family protein CDS	N/A	Middle	-1.22461	-1.0614	0.973646	1.16542	0.241951	-0.0950111
OG1RF_11109	OG1RF_RS05755	hypothetical protein CDS	N/A	Middle	-1.16245	-1.11162	1.04093	1.15154	0.0480858	0.033523
OG1RF_10451	OG1RF_RS02400	hypothetical protein CDS	N/A	Middle	-1.18082	-1.27014	0.784854	1.08423	0.416529	0.165347
OG1RF_11200	OG1RF_RS06220	hypothetical protein CDS	N/A	Middle	-1.20537	-1.21259	0.887291	1.07687	0.342699	0.111093
OG1RF_12496	OG1RF_RS12735	DNA-binding protein CDS	N/A	Middle	-1.3352	-1.08416	0.920279	1.03868	0.301148	0.159259
OG1RF_10418	OG1RF_RS02240	hypothetical protein CDS	nuclease activity | Ribosome	Middle	-1.12361	-1.3369	0.845441	0.924284	0.61235	0.0784355
	OG1RF_RS13375	hypothetical protein CDS	kinase activity | transferase activity, transferring phosphorus-containing groups	Middle	-1.26573	-1.13197	1.01469	0.933618	0.463814	-0.0144212
OG1RF_10851	OG1RF_RS04460	galactose-1-phosphate uridylyltransferase CDS	nucleotidyltransferase activity | Galactose metabolism	Middle	-1.20163	-1.20163	0.96874	1.0466	0.154436	0.233471
OG1RF_11239	OG1RF_RS06415	transglycosylase SLT domain protein CDS	DNA binding | nucleic acid binding	Middle	-1.27613	-1.1888	0.970024	0.915143	0.213175	0.366583
OG1RF_11264	OG1RF_RS06540	recombinase RecQ CDS	chromosome organization | Lysine biosynthesis	Middle	-1.14242	-1.36841	0.859072	0.859072	0.269562	0.523124
OG1RF_10604	OG1RF_RS03155	hypothetical protein CDS	Pyruvate metabolism | kinase activity	Middle	-1.28973	-1.21577	0.922177	0.86164	0.411996	0.309693
OG1RF_11498	OG1RF_RS07695	5-(carboxyamino)imidazole ribonucleotide synthase CDS	N/A	Middle	-1.30794	-1.18729	0.758942	1.02319	0.321392	0.39171
OG1RF_12255	OG1RF_RS11550	alkaline phosphatase CDS	N/A	Middle	-1.27303	-1.18134	0.872493	1.00199	0.131098	0.448793
OG1RF_10861	OG1RF_RS04510	hypothetical protein CDS	Oxidative phosphorylation | cellular amino acid metabolic process	Middle	-1.26473	-1.18954	0.977624	0.938061	0.220859	0.317731
OG1RF_10221	OG1RF_RS01245	DNA-3-methyladenine glycosylase I CDS	Pyrimidine metabolism | Purine metabolism	Middle	-1.20854	-1.24373	0.856842	1.05422	0.287393	0.253816
OG1RF_10706	OG1RF_RS03655	phosphate-starvation-inducible protein PsiE CDS	RNA binding | plasma membrane	Middle	-1.43459	-0.954107	1.06808	0.893639	0.190323	0.236657
OG1RF_12324	OG1RF_RS11905	energy-coupled thiamine transporter ThiT CDS	N/A	Middle	-1.21564	-1.23741	1.00849	0.911342	0.241516	0.291706
OG1RF_10243	OG1RF_RS01360	hypothetical protein CDS	N/A	Middle	-1.23902	-1.18854	0.904513	1.06114	0.20497	0.256938
OG1RF_10437	OG1RF_RS02330	AI-2E family transporter CDS	translation factor activity, RNA binding | ribosome	Middle	-1.1186	-1.39472	0.913467	0.793031	0.317749	0.489077
OG1RF_12321	OG1RF_RS11890	DNA-3-methyladenine glycosylase I CDS	N/A	Middle	-0.958471	-1.42278	1.10394	0.850093	0.324151	0.103062
OG1RF_10234	OG1RF_RS01315	6-phospho-beta-glucosidase CDS	N/A	Middle	-0.954907	-1.55426	0.859668	0.675329	0.524555	0.44962
OG1RF_12314	OG1RF_RS11855	N-acetylglucosamine-6-phosphate deacetylase CDS	N/A	Middle	-1.08343	-1.35251	1.03899	0.870846	0.364627	0.161477
OG1RF_10155	OG1RF_RS00780	30S ribosomal protein S19 CDS	rRNA binding | ribosome	Middle	-0.649765	-1.60226	1.27485	0.517736	0.306341	0.153091
OG1RF_12502	OG1RF_RS12765	hypothetical protein CDS	N/A	Middle	-1.05639	-1.43757	0.820635	0.844905	0.622757	0.205664
OG1RF_10239	OG1RF_RS01340	sodium:proton antiporter CDS	DNA binding | nucleic acid binding	Middle	-1.07841	-1.20702	1.22376	0.87278	-0.132436	0.321336
OG1RF_11213	OG1RF_RS06285	V-type ATP synthase subunit A CDS	Oxidative phosphorylation | Quorum sensing	Middle	-1.08833	-1.22305	1.08534	0.982723	-0.148868	0.392182
OG1RF_11424	OG1RF_RS07335	orotidine 5'-phosphate decarboxylase CDS	N/A	Middle	-1.06771	-1.18471	1.19999	0.962887	-0.161784	0.251318
OG1RF_12256	OG1RF_RS11555	mannonate oxidoreductase CDS	N/A	Middle	-1.08467	-1.17863	1.17916	1.01374	-0.0477219	0.118117
OG1RF_12450	OG1RF_RS12520	hypothetical protein CDS	N/A	Middle	-1.1502	-1.17037	1.16264	0.954312	-0.0079659	0.211583
OG1RF_12473	OG1RF_RS12630	tRNA-dihydrouridine synthase CDS	N/A	Middle	-1.10739	-1.22798	1.09238	0.999969	-0.0250952	0.268126
OG1RF_11105	OG1RF_RS05735	type VII secretion protein EssC CDS	integral component of membrane | DNA binding	Middle	-1.06587	-1.29688	1.05543	0.98997	0.0214004	0.295957
OG1RF_11102	OG1RF_RS05720	hypothetical protein CDS	N/A	Middle	-1.08581	-1.35687	1.06471	0.730013	0.0965348	0.55143
OG1RF_10238	OG1RF_RS01335	K+ transporter trk CDS	N/A	Middle	-1.07685	-1.33187	1.05322	0.862838	0.0325744	0.460094
OG1RF_11651	OG1RF_RS08470	secretion system protein F CDS	N/A	Middle	-0.895073	-1.43308	1.07745	0.828044	-0.11213	0.534785
OG1RF_10235	OG1RF_RS01320	PTS cellobiose transporter subunit IIC CDS	N/A	Middle	-1.15733	-1.23808	1.29436	0.5425	0.311665	0.246883
OG1RF_10902	OG1RF_RS04715	DeoR family transcriptional regulator CDS	N/A	Middle	-1.05152	-1.27232	1.32698	0.676726	0.107977	0.21216
OG1RF_10106	OG1RF_RS00530	NADPH:quinone reductase CDS	Ribosome	Middle	-1.21408	-1.21408	1.14787	0.759082	0.154765	0.366429
OG1RF_11425	OG1RF_RS07340	dihydroorotate dehydrogenase CDS	N/A	Middle	-0.452649	-0.95706	1.11261	1.35948	-0.869366	-0.193016
OG1RF_11428	OG1RF_RS07355	carbamoyl phosphate synthase small subunit CDS	N/A	Middle	-0.674421	-0.803407	1.15849	1.23002	-1.01658	0.105897
OG1RF_11429	OG1RF_RS07360	dihydroorotase CDS	N/A	Middle	-0.470549	-1.03317	1.30448	1.12102	-0.865837	-0.0559437
OG1RF_11492	OG1RF_RS07665	phosphoribosylformylglycinamidine cyclo-ligase CDS	N/A	Middle	-0.708525	-0.778621	1.52256	0.796231	-0.96068	0.129031
OG1RF_11680	OG1RF_RS08615	multidrug ABC transporter ATP-binding protein CDS	N/A	Middle	-1.03111	-0.661324	1.39143	0.969181	-0.781774	0.113599
OG1RF_11384	OG1RF_RS07140	permease CDS	N/A	Middle	-0.517351	-1.07423	1.49203	0.851029	-0.79145	0.03997
OG1RF_11894	OG1RF_RS09690	hypothetical protein CDS	N/A	Middle	-0.355848	-1.19953	1.37353	1.02997	-0.676476	-0.171639
OG1RF_11430	OG1RF_RS07365	aspartate carbamoyltransferase CDS	N/A	Middle	-0.749988	-0.674311	1.28288	1.28288	-0.711797	-0.429663
OG1RF_11497	OG1RF_RS07690	phosphoribosylaminoimidazolesuccinocarboxamide synthase CDS	N/A	Middle	-1.29714	-0.573859	1.049	1.25452	-0.548194	0.115663
OG1RF_11984	OG1RF_RS10145	membrane protein CDS	N/A	Middle	-0.953547	-0.703989	1.46223	1.04445	-0.477503	-0.37165
OG1RF_12061	OG1RF_RS10540	hypothetical protein CDS	Galactose metabolism | methyltransferase activity	Middle	-1.19191	-0.545546	1.02277	1.39402	-0.51521	-0.164124
	OG1RF_RS12750	hypothetical protein CDS	N/A	Middle	-1.0118	-0.60627	1.19565	1.32686	-0.383158	-0.521293
OG1RF_12004	OG1RF_RS10255	hypothetical protein CDS	N/A	Middle	-1.23763	-0.402922	1.19124	1.22436	-0.596671	-0.178376
OG1RF_11814	OG1RF_RS09280	hypothetical protein CDS	N/A	Middle	-0.941244	-0.484975	1.32698	1.22014	-0.537479	-0.583416
OG1RF_12155	OG1RF_RS11025	beta-carotene 15,15'-monooxygenase CDS	N/A	Middle	-1.05782	-0.678898	1.24901	1.24901	-0.309014	-0.452287
OG1RF_11953	OG1RF_RS09990	molybdenum transporter CDS	N/A	Middle	-1.00956	-0.476999	1.07099	1.41533	-0.727188	-0.272568
OG1RF_11695	OG1RF_RS08700	DUF3816 family protein CDS	N/A	Middle	-1.10804	-0.738104	1.12104	1.32158	-0.450309	-0.146168
OG1RF_10658	OG1RF_RS03420	hypothetical protein CDS	N/A	Middle	-0.631689	-1.08702	1.15309	1.32117	-0.549263	-0.206297
OG1RF_11139	OG1RF_RS05910	membrane protein CDS	cellular amino acid metabolic process | organonitrogen compound metabolic process	Middle	-0.702474	-0.890412	0.858216	1.59559	-0.604645	-0.25627
OG1RF_11423	OG1RF_RS07330	orotate phosphoribosyltransferase CDS	N/A	Middle	-0.922912	-0.922912	1.18166	1.26185	-0.553062	-0.0446275
OG1RF_11495	OG1RF_RS07680	phosphoribosylformylglycinamidine synthase subunit PurQ CDS	N/A	Middle	-0.739536	-0.881025	1.20155	1.31239	-0.683047	-0.210331
OG1RF_12062	OG1RF_RS10545	hypothetical protein CDS	Galactose metabolism | methyltransferase activity	Middle	-0.799943	-0.799943	1.20501	1.32157	-0.678063	-0.248632
OG1RF_12378	OG1RF_RS12185	ABC transporter permease CDS	N/A	Middle	-0.973416	-0.789345	1.13919	1.31582	-0.629541	-0.0627106
OG1RF_11107	OG1RF_RS05745	hypothetical protein CDS	integral component of membrane	Middle	-0.951923	-0.907463	1.06522	1.39648	-0.255789	-0.346524
OG1RF_12260	OG1RF_RS11575	PTS sorbose transporter subunit IIC CDS	N/A	Middle	-0.88691	-0.980245	1.17538	1.28729	-0.432959	-0.162556
OG1RF_11252	OG1RF_RS06480	hypothetical protein CDS	DNA metabolic process | nucleic acid metabolic process	Middle	-0.895758	-0.905771	1.26377	1.23079	-0.458462	-0.234578
OG1RF_10244	OG1RF_RS01365	GntR family transcriptional regulator CDS	N/A	Middle	-1.08453	-1.06584	1.17337	1.13896	-0.0630174	-0.098949
OG1RF_10261	OG1RF_RS01450	DUF4822 domain-containing protein CDS	N/A	Middle	-1.38663	-0.754239	1.23375	0.990991	-0.0598154	-0.0240574
OG1RF_12449	OG1RF_RS12515	M protein trans-acting positive regulator CDS	N/A	Middle	-0.992731	-1.08732	1.14009	1.22177	-0.140905	-0.140905
OG1RF_10847	OG1RF_RS04440	hypothetical protein CDS	N/A	Middle	-1.16714	-0.943522	1.19293	1.13972	-0.0903775	-0.131622
OG1RF_10240	OG1RF_RS01345	uracil phosphoribosyltransferase CDS	ATPase activity | plasma membrane	Middle	-1.07246	-1.10157	1.14278	1.15026	-0.0707421	-0.048265
OG1RF_10831	OG1RF_RS04365	hypothetical protein CDS	Phenylalanine, tyrosine and tryptophan biosynthesis	Middle	-1.03019	-0.976944	1.3536	1.03815	-0.204914	-0.179707
OG1RF_11775	OG1RF_RS09085	glucuronyl hydrolase CDS	N/A	Middle	-1.30602	-0.695523	1.30934	0.983967	0.060783	-0.352545
OG1RF_11844	OG1RF_RS09440	endoribonuclease YbeY CDS	N/A	Middle	-1.04104	-1.07268	1.26619	1.04387	0.0652447	-0.261596
OG1RF_12466	OG1RF_RS12595	ABC transporter ATP-binding protein CDS	N/A	Middle	-0.921493	-0.959028	1.32308	1.14351	-0.268517	-0.317557
OG1RF_10895	OG1RF_RS04680	amino acid ABC transporter permease CDS	N/A	Middle	-1.08938	-0.940833	1.2472	1.13828	-0.0946042	-0.260667
OG1RF_10856	OG1RF_RS04485	adenylyltransferase CDS	nucleotidyltransferase activity | Starch and sucrose metabolism	Middle	-1.0099	-0.870086	1.46604	0.943034	-0.115368	-0.413713
OG1RF_12481	OG1RF_RS12670	choline-binding protein CDS	N/A	Middle	-0.990925	-0.930446	1.31418	1.13389	-0.242557	-0.284139
OG1RF_11441	OG1RF_RS07420	3-dehydroquinase CDS	N/A	Middle	-1.08256	-1.19014	0.951797	1.19701	-0.118621	0.242514
OG1RF_11431	OG1RF_RS07370	uracil transporter CDS	N/A	Middle	-0.866158	-1.22256	0.997915	1.2273	-0.417318	0.280819
OG1RF_11113	OG1RF_RS05775	hypothetical protein CDS	ABC transporters	Middle	-0.952861	-1.14616	1.18354	1.13277	-0.296823	0.0795226
OG1RF_11432	OG1RF_RS07375	bifunctional pyrimidine operon transcriptional regulator/uracil phosphoribosyltransferase CDS	N/A	Middle	-0.860967	-1.04402	1.1977	1.16589	-0.596591	0.137989
OG1RF_11493	OG1RF_RS07670	amidophosphoribosyltransferase CDS	N/A	Middle	-0.928736	-1.03931	1.38339	0.904631	-0.530101	0.210123
OG1RF_12302	OG1RF_RS11785	dicarboxylate/amino acid:cation symporter CDS	N/A	Middle	-0.913397	-1.08929	1.29798	1.1005	-0.247757	-0.14804
OG1RF_11123	OG1RF_RS05825	hypothetical protein CDS	cytoplasm | intracellular part	Middle	-0.987259	-1.08795	1.31651	1.01702	-0.271979	0.0136544
OG1RF_10029	OG1RF_RS00150	hypothetical protein CDS	Two-component system | tRNA metabolic process	Middle	-1.22189	-1.12037	1.16733	0.796289	-0.113437	0.492081
OG1RF_11225	OG1RF_RS06345	N-acetyltransferase CDS	kinase activity | plasma membrane	Middle	-1.17632	-1.01359	1.31934	0.708507	-0.327097	0.489163
OG1RF_11499	OG1RF_RS07700	5-(carboxyamino)imidazole ribonucleotide mutase CDS	N/A	Middle	-1.26549	-0.834006	1.37656	0.819703	-0.304773	0.208009
OG1RF_12280	OG1RF_RS11675	allantoin permease CDS	N/A	Middle	-1.10799	-0.958856	1.17066	0.952927	-0.563549	0.506814
OG1RF_10175	OG1RF_RS00880	30S ribosomal protein S13 CDS	rRNA binding | ribosome	Middle	1.47812	-1.10375	0.915971	-0.11311	-0.427118	-0.750108
OG1RF_12487	OG1RF_RS12690	50S ribosomal protein L13 CDS	N/A	Middle	0.589102	-1.52715	1.48202	-0.056554	-0.209009	-0.278408
OG1RF_12347	OG1RF_RS12025	hypothetical protein CDS	N/A	Middle	0.857737	-1.4244	1.32133	-0.682621	0.0662057	-0.138246
OG1RF_12453	OG1RF_RS12535	cell surface protein CDS	N/A	Middle	1.12107	-0.869787	-0.640068	1.23619	0.163553	-1.01097
OG1RF_12578	OG1RF_RS13195	50S ribosomal protein L34 CDS	N/A	Middle	1.06296	-1.18414	-0.262838	1.11068	0.307949	-1.03461
OG1RF_11258	OG1RF_RS06510	SMC-Scp complex subunit ScpB CDS	Nitrogen metabolism | Arginine biosynthesis	Middle	1.03681	-1.35409	0.410801	0.242002	0.782988	-1.11851
OG1RF_12203	OG1RF_RS11300	ABC transporter substrate-binding protein CDS	N/A	Late	-1.67956	0.785898	0.830531	-0.120319	-0.556488	0.739938
	OG1RF_RS08620	hypothetical protein CDS	N/A	Late	-1.1937	1.03134	0.816288	0.375468	-1.28095	0.251549
OG1RF_10230	OG1RF_RS01295	elongation factor P CDS	ribosome | cytoplasmic part	Late	-1.97193	0.608711	0.380814	0.721482	-0.0133485	0.274272
OG1RF_10876	OG1RF_RS04585	hypothetical protein CDS	ABC transporters	Late	-1.96969	0.163872	0.0585374	0.495311	0.451374	0.800599
OG1RF_12081	OG1RF_RS10645	50S ribosomal protein L10 CDS	N/A	Late	-1.81609	1.11229	0.576863	0.29218	0.045498	-0.210743
OG1RF_10750	OG1RF_RS03875	PTS sugar transporter subunit IIB CDS	Glycerolipid metabolism | Propanoate metabolism	Late	-1.95491	0.394989	0.882405	0.200452	0.0267783	0.450289
OG1RF_10893	OG1RF_RS04670	phenylalanine--tRNA ligase subunit alpha CDS	Aminoacyl-tRNA biosynthesis | tRNA metabolic process	Late	-1.93534	0.232973	0.853849	0.459755	0.497858	-0.109099
OG1RF_12351	OG1RF_RS12045	iron ABC transporter substrate-binding protein CDS	N/A	Late	-1.74246	0.121596	1.06484	-0.269424	-0.0355551	0.861
OG1RF_10560	OG1RF_RS02940	transcriptional antiterminator CDS	Galactose metabolism | Amino sugar and nucleotide sugar metabolism	Late	-1.84279	0.0722967	1.19334	0.176387	0.0223045	0.378467
OG1RF_10536	OG1RF_RS02820	hypothetical protein CDS	N/A	Late	-1.58522	0.145355	-0.210092	-0.368702	0.65693	1.36173
OG1RF_10722	OG1RF_RS03740	16S rRNA (cytosine(1402)-N(4))-methyltransferase CDS	cell morphogenesis | methyltransferase activity	Late	-1.58657	-0.113175	0.185306	-0.509998	0.760829	1.2636
	OG1RF_RS13700	hypothetical protein CDS	N/A	Late	-1.42121	0.281905	-0.484564	-0.537191	0.935231	1.22583
	OG1RF_RS13440	DNA-binding protein CDS	N/A	Late	-1.59576	0.126777	-0.169258	-0.45836	1.02773	1.06887
OG1RF_11768	OG1RF_RS09050	tryptophan--tRNA ligase CDS	N/A	Late	-1.61611	0.263218	0.0487984	-0.506136	0.44584	1.36439
OG1RF_10946	OG1RF_RS04935	UDP-N-acetylglucosamine 1-carboxyvinyltransferase CDS	cell morphogenesis | Peptidoglycan biosynthesis	Late	-1.37906	0.624771	-0.508307	-0.481118	0.2812	1.46251
OG1RF_10174	OG1RF_RS00875	50S ribosomal protein L36 CDS	ribosome | ribosome biogenesis | Ribosome	Late	-0.764501	0.139235	-0.683921	-1.02314	0.88181	1.45052
OG1RF_10756	OG1RF_RS03910	monooxygenase CDS	nuclease activity | hydrolase activity, acting on ester bonds	Late	-0.523319	0.215764	-0.738574	-1.05555	0.413896	1.68778
OG1RF_10779	OG1RF_RS04025	pyruvate kinase CDS	signal transduction | Pyruvate metabolism	Late	-0.654338	-0.0980354	-0.526992	-1.10576	0.862857	1.52226
OG1RF_11627	OG1RF_RS08345	SorC family transcriptional regulator CDS	N/A	Late	-0.783764	0.139072	-0.605753	-1.1058	1.19662	1.15963
OG1RF_12181	OG1RF_RS11160	beta-hydroxyacyl-ACP dehydratase CDS	N/A	Late	-1.15388	0.411867	-0.679658	-0.769727	0.948412	1.24299
OG1RF_12420	OG1RF_RS12390	large-conductance mechanosensitive channel CDS	Arginine biosynthesis | ATPase activity	Late	-0.476677	0.364623	-1.15474	-0.933123	1.01094	1.18898
OG1RF_10009	OG1RF_RS00055	30S ribosomal protein S18 CDS	rRNA binding | Fructose and mannose metabolism | Amino sugar and nucleotide sugar metabolism	Late	-0.580056	0.255965	-1.03966	-0.883313	0.797784	1.44928
OG1RF_12152	OG1RF_RS11010	hypothetical protein CDS	N/A	Late	-1.30702	0.491795	-0.894945	-0.345229	0.934451	1.12095
OG1RF_11579	OG1RF_RS08100	hypothetical protein CDS	Galactose metabolism | Amino sugar and nucleotide sugar metabolism	Late	-0.837721	0.620382	-0.114927	-1.23536	0.0270747	1.54055
OG1RF_10879	OG1RF_RS04600	multidrug ABC transporter ATP-binding protein CDS	ATPase activity | nucleoside-triphosphatase activity	Late	-0.689536	0.409307	-0.315613	-1.08227	-0.076934	1.75504
OG1RF_12127	OG1RF_RS10885	thiaminase II CDS	N/A	Late	-1.06435	0.54934	-0.363584	-1.01337	0.390775	1.50119
OG1RF_11577	OG1RF_RS08090	N-acetylmannosamine kinase CDS	N/A	Late	-1.08377	0.36442	-0.244668	-1.10604	0.669753	1.40031
OG1RF_10337	OG1RF_RS01835	acetate--CoA ligase CDS	N/A	Late	-0.836216	0.895031	-0.812879	-0.961175	0.386445	1.32879
OG1RF_11081	OG1RF_RS13445	hypothetical protein CDS	DNA binding | nucleic acid binding	Late	-1.02415	0.0745941	-0.588664	-0.137427	-0.205311	1.88096
OG1RF_10780	OG1RF_RS04030	hypothetical protein CDS	Mismatch repair | cellular protein modification process	Late	-1.14783	0.393189	-0.303704	-0.409171	-0.313	1.78052
OG1RF_11354	OG1RF_RS06990	ABC transporter substrate-binding protein CDS	N/A	Late	-1.34825	0.14735	0.38973	-0.131468	-0.657186	1.59982
OG1RF_10116	OG1RF_RS00585	type I pantothenate kinase CDS	N/A	Late	-1.5636	0.479287	-0.0599325	0.607717	-0.682685	1.21921
OG1RF_10360	OG1RF_RS01950	ferrous iron transport protein B CDS	Drug metabolism | Pyrimidine metabolism	Late	-0.941554	0.565729	0.680154	-0.981771	-0.695077	1.37252
OG1RF_10287	OG1RF_RS01585	pyroglutamyl-peptidase I CDS	cytosol | Phosphotransferase system (PTS)	Late	-1.21533	0.767252	0.118277	-0.972146	-0.0999273	1.40187
OG1RF_12423	OG1RF_RS12405	trehalose operon repressor CDS	N/A	Late	-1.12125	0.359769	0.595243	-1.07627	-0.193853	1.43636
OG1RF_11830	OG1RF_RS09370	ribosome-recycling factor CDS	N/A	Late	0.263536	-0.746361	1.30674	-1.51946	0.107676	0.587866
OG1RF_12233	OG1RF_RS11445	transcriptional regulator CDS	N/A	Late	0.727798	-1.11625	1.06138	-1.02978	-0.519298	0.876159
OG1RF_12342	OG1RF_RS12005	signal peptidase I CDS	Protein export | Quorum sensing	Late	0.553724	-1.00997	1.19869	-1.33783	-0.0693408	0.664734
OG1RF_10326	OG1RF_RS01780	MFS transporter CDS	N/A	Late	0.483634	-1.34788	0.516917	-0.977045	0.0100613	1.31431
OG1RF_10948	OG1RF_RS04945	50S ribosomal protein L31 type B CDS	ribosome | ribosome biogenesis | Ribosome	Late	0.430985	-1.53887	0.390046	-0.914386	0.565298	1.06693
OG1RF_11868	OG1RF_RS09560	outer surface protein CDS	N/A	Late	0.010102	-1.70257	1.12058	-0.50937	0.567366	0.5139
OG1RF_10225	OG1RF_RS01265	enoyl-ACP reductase CDS	N/A	Late	0.131558	-1.51678	0.510574	-0.909079	0.937376	0.846345
OG1RF_10047	OG1RF_RS00240	DNA-binding protein CDS	DNA binding | nucleic acid binding	Late	-0.518753	-0.861846	0.398379	-1.18686	1.26938	0.8997
OG1RF_11865	OG1RF_RS09545	MurR/RpiR family transcriptional regulator CDS	N/A	Late	-0.0415771	-0.93491	0.635177	-1.41233	1.18381	0.569828
OG1RF_12461	OG1RF_RS12570	murein hydrolase regulator LrgA CDS	N/A	Late	-0.577352	-0.857647	0.894232	-1.24161	0.86466	0.917721
OG1RF_12104	OG1RF_RS10760	O-methyltransferase CDS	N/A	Late	-0.394092	-0.268575	0.625424	-1.65438	1.17265	0.518965
OG1RF_12099	OG1RF_RS10735	exodeoxyribonuclease III CDS	Base excision repair | nucleobase-containing compound catabolic process	Late	-0.0107746	-0.847115	0.33727	-1.39688	0.523528	1.39397
OG1RF_12100	OG1RF_RS10740	exonuclease CDS	Mismatch repair | Homologous recombination | nucleotidyltransferase activity	Late	-0.34965	-0.499162	0.50876	-1.447	0.310789	1.47626
OG1RF_12392	OG1RF_RS12255	D-alanyl-D-alanine carboxypeptidase CDS	Nicotinate and nicotinamide metabolism | Homologous recombination	Late	-0.408822	-0.013395	0.798524	-1.67397	0.123995	1.17367
OG1RF_11220	OG1RF_RS06320	fructose-bisphosphatase class III CDS	N/A	Late	-0.940668	-0.237479	0.607382	-1.18621	0.27052	1.48646
OG1RF_10657	OG1RF_RS03415	methionine--tRNA ligase CDS	Selenocompound metabolism | methyltransferase activity	Late	-0.0763418	-0.145676	0.220585	-1.81	0.844287	0.967146
OG1RF_12513	OG1RF_RS12815	geranylgeranyl pyrophosphate synthase CDS	Terpenoid backbone biosynthesis	Late	0.594891	-0.725112	-0.359558	-0.784058	-0.495548	1.76938
OG1RF_10534	OG1RF_RS02810	leucine--tRNA ligase CDS	Aminoacyl-tRNA biosynthesis | tRNA metabolic process	Late	0.908376	-0.972549	-0.202663	-0.903335	-0.333409	1.50358
OG1RF_10154	OG1RF_RS00775	50S ribosomal protein L2 CDS	rRNA binding | ribosome	Late	1.13269	-0.850585	0.0363412	-1.42569	0.137333	0.969911
OG1RF_10249	OG1RF_RS01390	QacE family quaternary ammonium compound efflux SMR transporter CDS	cytosol | cytoplasmic part	Late	-0.346775	0.877693	-0.592433	-1.56211	0.821309	0.802312
OG1RF_11571	OG1RF_RS08060	membrane protein CDS	N/A	Late	-0.367916	0.543138	-0.0524547	-1.74952	1.11579	0.510963
OG1RF_10508	OG1RF_RS02685	VWA domain-containing protein CDS	Methane metabolism | RNA degradation	Late	-0.196562	-0.0854115	-0.977562	-1.09776	1.09225	1.26505
OG1RF_11563	OG1RF_RS08015	polysaccharide deacetylase CDS	N/A	Late	-0.0789418	-0.110245	-1.04483	-1.08642	1.06682	1.25361
OG1RF_11246	OG1RF_RS06450	type I glyceraldehyde-3-phosphate dehydrogenase CDS	N/A	Late	-0.0944677	-0.10921	-1.06269	-1.06417	1.19418	1.13636
OG1RF_11910	OG1RF_RS09770	hypothetical protein CDS	N/A	Late	-0.180845	-0.0669717	-0.983427	-1.06819	0.824954	1.47448
OG1RF_11154	OG1RF_RS05990	membrane protein CDS	N/A	Late	-0.00261275	-0.451828	-0.963392	-0.986728	1.1627	1.24186
OG1RF_10295	OG1RF_RS01625	hypothetical protein CDS	N/A	Late	-0.254776	-0.444683	-0.938885	-0.858203	1.2867	1.20985
OG1RF_11453	OG1RF_RS07480	catabolite control protein A CDS	N/A	Late	-0.256309	-0.283764	-0.963777	-0.951387	1.28094	1.1743
OG1RF_11598	OG1RF_RS08195	PTS sugar transporter CDS	N/A	Late	-0.108865	-0.315092	-1.23665	-0.714779	1.0706	1.30478
OG1RF_12350	OG1RF_RS12040	peptide ABC transporter substrate-binding protein CDS	N/A	Late	-0.290769	-0.40035	-0.969665	-0.835486	1.22358	1.27269
OG1RF_12045	OG1RF_RS10460	competence protein ComA CDS	N/A	Late	-0.256931	-0.453959	-0.955413	-0.818522	1.41262	1.07221
OG1RF_10166	OG1RF_RS00835	50S ribosomal protein L6 CDS	rRNA binding | ribosome	Late	-0.0153345	0.318908	-1.51023	-0.782651	1.10882	0.880485
OG1RF_12066	OG1RF_RS10565	hypothetical protein CDS	Galactose metabolism | Phosphotransferase system (PTS)	Late	0.365018	0.205791	-1.24651	-1.1901	0.694482	1.17132
OG1RF_12067	OG1RF_RS10570	tellurite resistance protein CDS	cellular amino acid metabolic process | organonitrogen compound metabolic process	Late	0.519825	0.378615	-1.37328	-1.16446	0.798016	0.84128
	OG1RF_RS03025	hypothetical protein CDS	N/A	Late	0.0342949	0.445853	-1.40001	-0.988666	0.810559	1.09797
OG1RF_11269	OG1RF_RS06565	transcriptional regulator CDS	organelle organization | Glycolysis / Gluconeogenesis	Late	0.0195667	0.383847	-1.20132	-1.14348	0.641258	1.30013
OG1RF_12547	OG1RF_RS13045	oleate hydratase CDS	N/A	Late	0.193445	0.00567693	-1.49925	-0.756334	0.909404	1.14706
OG1RF_11027	OG1RF_RS05340	hypothetical protein CDS	N/A	Late	0.059568	-0.182093	-1.20116	-0.897536	1.46277	0.758449
OG1RF_11630	OG1RF_RS08360	ECF transporter S component CDS	N/A	Late	0.284359	-0.175007	-1.05945	-1.19932	1.1688	0.980617
OG1RF_10660	OG1RF_RS03430	helicase CDS	N/A	Late	0.349267	0.198079	-1.21335	-1.23152	1.10625	0.791275
OG1RF_11909	OG1RF_RS09765	hypothetical protein CDS	Phosphotransferase system (PTS)	Late	0.0943303	-0.0650393	-1.16715	-1.07896	1.06758	1.14924
OG1RF_11618	OG1RF_RS08305	hypothetical protein CDS	N/A	Late	0.278494	0.071595	-1.16723	-1.20766	1.16499	0.859805
OG1RF_11044	OG1RF_RS05420	ribosome-binding factor A CDS	ribosome biogenesis | cytoplasm	Late	0.0300535	-0.0316715	-1.32937	-0.860312	1.30759	0.883705
OG1RF_11793	OG1RF_RS09175	chaperone protein ClpB CDS	N/A	Late	-0.0166962	-0.0630706	-1.12578	-1.06535	1.22179	1.04911
OG1RF_10096	OG1RF_RS00480	alpha/beta hydrolase CDS	N/A	Late	0.126597	0.194383	-1.19732	-1.16511	1.20966	0.831784
OG1RF_11599	OG1RF_RS08200	trehalose operon repressor CDS	N/A	Late	0.00983789	0.291507	-1.21524	-1.12477	1.23719	0.801477
OG1RF_11156	OG1RF_RS06000	hypothetical protein CDS	N/A	Late	0.225991	0.253949	-0.794107	-1.57275	0.937267	0.949647
OG1RF_11153	OG1RF_RS05985	AI-2E family transporter CDS	N/A	Late	0.0658318	0.0252843	-0.839769	-1.40365	1.11734	1.03496
OG1RF_11873	OG1RF_RS09585	inorganic phosphate transporter PiT CDS	N/A	Late	0.211359	0.0529367	-0.753553	-1.53077	0.985657	1.03437
OG1RF_11406	OG1RF_RS07245	RNA-binding protein CDS	N/A	Late	0.0772302	0.112421	-0.435637	-1.70038	0.917769	1.0286
OG1RF_11281	OG1RF_RS06620	3-deoxy-7-phosphoheptulonate synthase CDS	Phenylalanine, tyrosine and tryptophan biosynthesis | RNA degradation	Late	0.416065	0.3774	-0.460789	-1.82223	0.599494	0.890063
OG1RF_10392	OG1RF_RS02115	M3B subfamily peptidase CDS	N/A	Late	0.371042	0.0979443	-0.406491	-1.7863	0.935715	0.788087
OG1RF_10091	OG1RF_RS00455	hypothetical protein CDS	N/A	Late	0.581989	0.463645	-0.735857	-1.68904	0.465125	0.914136
OG1RF_10396	OG1RF_RS02135	hypothetical protein CDS	N/A	Late	0.943399	-0.339614	-0.645107	-1.52513	0.896347	0.670104
OG1RF_12130	OG1RF_RS10900	cobalt ABC transporter permease CDS	N/A	Late	0.628947	-0.0835561	-0.758116	-1.4309	1.38059	0.263037
OG1RF_12187	OG1RF_RS11190	acyl carrier protein CDS	N/A	Late	1.07437	-0.546085	-0.948445	-1.1729	0.755614	0.837449
OG1RF_12083	OG1RF_RS10655	50S ribosomal protein L11 CDS	N/A	Late	0.448564	-0.854251	-0.521637	-1.152	0.647212	1.43211
OG1RF_11146	OG1RF_RS05945	gldA CDS	Glycerolipid metabolism | Propanoate metabolism	Late	0.4731	-0.546461	-0.146268	-1.61987	0.654896	1.18461
OG1RF_10533	OG1RF_RS02805	peptidoglycan-binding protein LysM CDS	cellular amino acid metabolic process | organonitrogen compound metabolic process	Late	-0.0460286	-0.48323	-0.355004	-1.34536	0.700854	1.52877
OG1RF_10490	OG1RF_RS02595	cell wall surface anchor protein CDS	Starch and sucrose metabolism | Phosphotransferase system (PTS)	Late	0.173968	-0.181455	-1.19399	-0.866603	0.476504	1.59158
OG1RF_10161	OG1RF_RS00810	50S ribosomal protein L14 CDS	rRNA binding | ribosome	Late	0.616609	-0.276789	-0.735992	-1.21956	0.0304037	1.58532
OG1RF_10844	OG1RF_RS04425	hypothetical protein CDS	Carbon fixation in photosynthetic organisms | Pentose phosphate pathway	Late	-0.75239	0.261347	0.188516	0.212755	1.50789	-1.41812
OG1RF_11085	OG1RF_RS05625	aminotransferase AlaT CDS	Arginine biosynthesis | Alanine, aspartate and glutamate metabolism	Late	-1.29024	-0.598718	0.691434	-0.0986946	1.5561	-0.259885
OG1RF_12385	OG1RF_RS12220	protein phosphatase CDS	N/A	Late	-0.71476	-0.244896	0.757769	-0.522336	1.65049	-0.926268
OG1RF_10168	OG1RF_RS00845	30S ribosomal protein S5 CDS	rRNA binding | ribosome	Late	-1.38593	-0.168135	0.0941052	0.119942	1.70197	-0.361951
OG1RF_10447	OG1RF_RS02380	phosphocarrier protein HPr CDS	cellular protein modification process | Starch and sucrose metabolism	Late	-1.58969	0.212523	0.799448	-0.223273	1.24251	-0.441518
OG1RF_11147	OG1RF_RS05950	PTS mannose transporter subunit IIA CDS	kinase activity | transport	Late	-1.34342	0.21594	-0.22174	0.455515	1.56323	-0.669524
OG1RF_12353	OG1RF_RS12055	iron ABC transporter permease CDS	N/A	Late	-1.3659	0.176138	0.45402	-0.523916	1.5862	-0.326546
OG1RF_10452	OG1RF_RS02405	trigger factor CDS	chromosome | organelle organization	Late	-0.930604	-0.750409	-0.0578063	1.03001	1.41633	-0.707528
OG1RF_10963	OG1RF_RS05020	hypothetical protein CDS	Fatty acid biosynthesis	Late	-0.616259	-0.0729348	0.44394	0.448288	1.34697	-1.55001
OG1RF_12352	OG1RF_RS12050	iron ABC transporter ATP-binding protein CDS	N/A	Late	-0.458689	-1.30622	0.524164	0.7049	1.30912	-0.77328
OG1RF_10281	OG1RF_RS01550	serine protease CDS	N/A	Late	-0.29137	-1.19347	0.723975	0.193118	1.46034	-0.892589
OG1RF_10735	OG1RF_RS03805	cell division protein DivIVA CDS	helicase activity | nucleoside-triphosphatase activity	Late	-0.654277	0.43934	-0.761408	-1.01736	1.62003	0.373675
OG1RF_10720	OG1RF_RS03730	lipoprotein CDS	plasma membrane | cell periphery	Late	0.0927982	0.294068	-1.13546	-0.990494	1.61866	0.120436
OG1RF_10524	OG1RF_RS13330	hypothetical protein CDS	N/A	Late	-1.00359	0.35014	-0.803298	-0.592702	1.64662	0.40283
OG1RF_11080	OG1RF_RS05600	molecular chaperone DnaJ CDS	DNA metabolic process | nucleic acid metabolic process	Late	-0.547017	0.57056	-1.42783	-0.196189	1.51343	0.087038
OG1RF_11633	OG1RF_RS08375	histidine--tRNA ligase CDS	N/A	Late	-0.841249	0.292589	-1.47109	0.233046	1.33613	0.450576
OG1RF_10164	OG1RF_RS00825	rpsN CDS	rRNA binding | ribosome	Late	-1.25745	0.20836	-0.898782	0.102376	1.57627	0.269223
OG1RF_10585	OG1RF_RS03065	hypothetical protein CDS	N/A	Late	-0.713092	0.439371	-0.91852	-0.373406	1.80501	-0.23936
OG1RF_10933	OG1RF_RS04870	GntR family transcriptional regulator CDS	Pyrimidine metabolism | plasma membrane	Late	-0.77258	0.200769	-1.29431	0.189344	1.62767	0.0491088
OG1RF_11694	OG1RF_RS08695	heme ABC transporter ATP-binding protein CDS	N/A	Late	-0.958104	0.48817	-0.512539	-0.556268	1.79107	-0.252328
OG1RF_10886	OG1RF_RS04635	Fe-S oxidoreductase CDS	helicase activity | nuclease activity	Late	-1.02453	1.21449	-0.92085	-0.168913	1.22256	-0.322763
OG1RF_10151	OG1RF_RS00760	50S ribosomal protein L3 CDS	Selenocompound metabolism | Cysteine and methionine metabolism	Late	-0.90438	0.514134	0.116274	-0.931643	1.67741	-0.471793
OG1RF_11818	OG1RF_RS09300	proline--tRNA ligase CDS	N/A	Late	-1.85687	0.441316	0.545978	-0.321419	0.946669	0.244325
OG1RF_12238	OG1RF_RS11465	NCS2 family permease CDS	N/A	Late	-1.57503	-0.426232	0.661811	-0.0880789	1.37442	0.053109
OG1RF_11196	OG1RF_RS06200	ABC transporter ATP-binding protein CDS	Purine metabolism | ATPase activity	Late	-1.80413	-0.0399478	0.319721	-0.117511	1.19484	0.447033
OG1RF_11460	OG1RF_RS07515	HPr kinase/phosphorylase CDS	N/A	Late	-1.80791	-0.255553	0.349102	0.0941403	1.14392	0.476307
OG1RF_11631	OG1RF_RS08365	hydroxymethylpyrimidine/phosphomethylpyrimidine kinase CDS	N/A	Late	-1.6896	0.751972	-0.0164346	-0.291953	1.22218	0.0238336
OG1RF_11827	OG1RF_RS09355	cysteine desulfurase CDS	N/A	Late	-1.50139	0.443585	0.283626	-0.876299	1.23675	0.41372
OG1RF_12528	OG1RF_RS12890	peptidase U32 CDS	N/A	Late	-1.7154	0.83625	0.0604845	-0.469015	1.03461	0.253067
OG1RF_12095	OG1RF_RS10715	hypothetical protein CDS	transmembrane transport | transport	Late	-1.67576	0.812276	-0.422623	-0.293503	0.690541	0.889067
OG1RF_11828	OG1RF_RS09360	Fe-S cluster assembly protein SufD CDS	N/A	Late	-1.02334	-0.696373	-0.551162	-0.027333	1.6602	0.638009
OG1RF_11963	OG1RF_RS10040	hypothetical protein CDS	N/A	Late	-0.878466	-0.891191	-0.457874	0.00285199	1.72464	0.500039
OG1RF_11294	OG1RF_RS06685	ABC transporter ATP-binding protein CDS	Glyoxylate and dicarboxylate metabolism | Glycerolipid metabolism	Late	-0.758806	-0.496526	-0.833011	-0.163638	1.8047	0.447285
OG1RF_11970	OG1RF_RS10080	glyoxalase CDS	N/A	Late	-0.824413	-0.692014	-0.379339	-0.396946	1.82153	0.471179
OG1RF_10152	OG1RF_RS00765	50S ribosomal protein L4 CDS	rRNA binding | Starch and sucrose metabolism	Late	-1.07156	-0.532234	-0.678813	-0.109674	1.53831	0.853972
OG1RF_12512	OG1RF_RS12810	heptaprenyl diphosphate synthase subunit I CDS	Terpenoid backbone biosynthesis | tRNA metabolic process	Late	-0.63689	-0.710435	-0.779402	-0.278313	1.70879	0.69625
OG1RF_11086	OG1RF_RS05630	hypothetical protein CDS	N/A	Late	-1.03738	-0.680673	-0.554494	-0.0207519	1.65804	0.635256
OG1RF_10465	OG1RF_RS02470	23S rRNA (uracil-5-)-methyltransferase RumA CDS	methyltransferase activity | RNA binding	Late	-1.57722	-0.26026	-0.150547	0.0304109	1.48126	0.476363
OG1RF_11466	OG1RF_RS07545	phosphate ABC transporter ATP-binding protein CDS	N/A	Late	-1.50938	-0.226979	-0.152822	-0.0542386	1.58634	0.357081
OG1RF_10626	OG1RF_RS03260	hypothetical protein CDS	Biofilm formation | Glycine, serine and threonine metabolism	Late	-1.11226	-0.0568033	-0.448874	-0.110191	1.87718	-0.149049
OG1RF_12310	OG1RF_RS11830	peptidase CDS	Glycerophospholipid metabolism | translation	Late	-1.51325	0.166036	-0.477454	0.284566	1.54064	-0.000531938
OG1RF_10199	OG1RF_RS00995	L-lactate dehydrogenase CDS	N/A	Late	-0.844704	-0.596359	-0.147386	-0.652293	1.81792	0.422819
OG1RF_10245	OG1RF_RS01370	aminopeptidase C CDS	Base excision repair | transport	Late	-1.0558	-0.20114	0.0262073	-0.762327	1.79554	0.197522
OG1RF_12339	OG1RF_RS11985	formate/nitrite transporter CDS	N/A	Late	-1.40311	-0.362463	0.23182	-0.499793	1.53092	0.502628
	OG1RF_RS13595	hypothetical protein CDS	cellular amino acid metabolic process | organonitrogen compound metabolic process	Late	-1.05564	-0.433621	-0.265146	-0.345041	1.85731	0.242137
OG1RF_10145	OG1RF_RS00730	30S ribosomal protein S7 CDS	rRNA binding | ribosome	Late	-1.24604	-0.220846	-0.0302116	-0.681308	1.61872	0.559687
OG1RF_12082	OG1RF_RS10650	50S ribosomal protein L1 CDS	N/A	Late	-0.0268892	-0.919456	-1.3861	0.48274	1.30489	0.544817
OG1RF_11644	OG1RF_RS08435	acetate kinase CDS	N/A	Late	-0.510376	-0.479488	-1.44876	0.298269	1.19501	0.945349
OG1RF_10846	OG1RF_RS04435	acetyltransferase CDS	N/A	Late	-0.403724	-0.703338	-1.32765	0.341446	1.41554	0.677725
OG1RF_11839	OG1RF_RS09415	glycine--tRNA ligase subunit beta CDS	N/A	Late	-0.111396	-0.438936	-1.62383	0.195288	1.27404	0.704832
OG1RF_10169	OG1RF_RS00850	50S ribosomal protein L30 CDS	ribosome | ribosome biogenesis | Ribosome	Late	-0.15265	-0.279865	-1.65073	0.403184	1.38757	0.292491
OG1RF_10587	OG1RF_RS03075	hypothetical protein CDS	N/A	Late	0.51006	-0.962245	-1.38356	0.0022273	1.24751	0.586009
OG1RF_10350	OG1RF_RS01900	LytR family transcriptional regulator CDS	Galactose metabolism	Late	0.26778	-0.532656	-1.75016	0.282233	0.883191	0.84961
OG1RF_10477	OG1RF_RS02535	hypothetical protein CDS	Cell cycle | Peptidoglycan biosynthesis	Late	-0.466148	-0.299343	-1.64914	0.701917	0.940205	0.772509
OG1RF_11833	OG1RF_RS09385	30S ribosomal protein S2 CDS	N/A	Late	-0.323493	-0.455645	-1.60059	0.56666	0.622695	1.19038
OG1RF_12165	OG1RF_RS11080	aminoglycoside 6-adenylyltransferase CDS	N/A	Late	-0.331142	-0.495612	-1.53773	1.31206	0.575113	0.477313
OG1RF_12386	OG1RF_RS12225	16S rRNA (cytosine(967)-C(5))-methyltransferase CDS	N/A	Late	-0.901427	-0.618731	-1.14996	1.03777	0.625197	1.00715
OG1RF_10157	OG1RF_RS00790	30S ribosomal protein S3 CDS	rRNA binding | ribosome	Late	-0.476288	-0.71629	-1.38679	0.911899	0.593835	1.07363
OG1RF_10153	OG1RF_RS00770	50S ribosomal protein L23 CDS	rRNA binding | ribosome	Late	-0.293665	-1.16758	-1.09292	0.594586	0.77662	1.18295
OG1RF_11329	OG1RF_RS06865	formate acetyltransferase CDS	N/A	Late	-0.497908	-1.13138	-1.0381	0.985083	0.908076	0.774228
OG1RF_11203	OG1RF_RS06235	glutamate dehydrogenase CDS	Arginine biosynthesis | Alanine, aspartate and glutamate metabolism	Late	-0.727937	-0.558783	-1.25475	0.64048	0.522488	1.3785
OG1RF_11204	OG1RF_RS06240	pgi CDS	Biofilm formation | Peptidoglycan biosynthesis	Late	-0.527033	-1.5593	-0.363806	0.619794	1.13792	0.692429
OG1RF_10450	OG1RF_RS02395	hypothetical protein CDS	N/A	Late	-0.641279	-1.5735	-0.154737	0.602837	1.17051	0.59617
OG1RF_12159	OG1RF_RS11050	threonine--tRNA ligase CDS	N/A	Late	0.0743588	-1.75215	-0.405316	0.361222	1.13226	0.589622
OG1RF_12195	OG1RF_RS11255	hypothetical protein CDS	N/A	Late	-0.145738	-1.87667	0.161036	0.273066	1.01214	0.576163
OG1RF_11365	OG1RF_RS07045	ribonuclease HII CDS	N/A	Late	-0.317235	-1.59919	-0.218603	0.176597	1.39471	0.563721
OG1RF_11715	OG1RF_RS08795	beta-1,3-glucosyltransferase CDS	N/A	Late	-0.152807	-1.70097	-0.398624	0.431042	1.11067	0.710683
OG1RF_10162	OG1RF_RS00815	50S ribosomal protein L24 CDS	Glycine, serine and threonine metabolism | Lysine biosynthesis	Late	-0.034611	-1.47275	-0.688546	0.0788013	1.29138	0.825725
OG1RF_11472	OG1RF_RS07570	ABC transporter permease CDS	N/A	Late	0.105564	-1.4314	-0.911337	0.257937	1.19482	0.784417
OG1RF_11826	OG1RF_RS09350	iron-sulfur cluster assembly scaffold protein CDS	N/A	Late	0.100688	-1.38447	-0.959539	0.285594	1.25678	0.700945
OG1RF_11713	OG1RF_RS08785	CDP-glycerol glycerophosphotransferase CDS	N/A	Late	-0.124422	-1.37725	-0.943512	0.523487	1.15705	0.764643
OG1RF_11150	OG1RF_RS05965	hypothetical protein CDS	Inositol phosphate metabolism | Valine, leucine and isoleucine degradation	Late	0.0438923	-1.60996	-0.740909	0.567206	0.974788	0.764988
OG1RF_12080	OG1RF_RS10640	50S ribosomal protein L7/L12 CDS	N/A	Late	-0.143931	-1.37757	-0.89428	0.814714	1.21065	0.390412
OG1RF_10252	OG1RF_RS01405	acyl-ACP thioesterase CDS	cytosol | Fatty acid biosynthesis	Late	-0.171201	-1.35509	-0.942645	0.609312	1.19953	0.660096
OG1RF_10054	OG1RF_RS00275	pur operon repressor CDS	DNA binding | nucleic acid binding	Late	-1.03151	-1.36201	0.114727	1.01016	0.98261	0.286031
OG1RF_11837	OG1RF_RS09405	cytochrome oxidase biogenesis protein OxaA CDS	Bacterial secretion system | Protein export	Late	-0.844286	-1.24292	-0.0423124	0.891999	1.3866	-0.149084
OG1RF_11625	OG1RF_RS08335	phosphoglycerate kinase CDS	N/A	Late	-0.264723	-1.33377	-0.524158	1.1405	1.2304	-0.248251
OG1RF_10509	OG1RF_RS02690	bacteriocin CDS	N/A	Late	-0.258902	-1.18351	-0.620868	0.61988	1.64929	-0.205896
OG1RF_10158	OG1RF_RS00795	50S ribosomal protein L16 CDS	rRNA binding | ribosome	Late	-0.747015	-0.927175	-0.64454	1.28989	1.2122	-0.183366
	OG1RF_RS13545	hypothetical protein CDS	N/A	Late	-0.980027	-0.866297	-0.747364	0.709755	1.41745	0.466483
OG1RF_10997	OG1RF_RS05185	thiamin biosynthesis lipoprotein CDS	cellular protein modification process | ABC transporters	Late	-0.429159	-1.25162	-0.811419	1.00152	1.23358	0.257102
OG1RF_12103	OG1RF_RS10755	peroxiredoxin CDS	N/A	Late	-0.761035	-1.0936	-0.7505	0.725297	1.36926	0.510574
OG1RF_10729	OG1RF_RS03775	cell division protein FtsA CDS	Cell cycle | cell morphogenesis	Late	0.0804228	-1.67905	-0.570013	1.13204	0.642034	0.394568
OG1RF_11079	OG1RF_RS05595	hypothetical protein CDS	cytoplasm | intracellular part	Late	0.130162	-1.51755	-0.808385	1.22855	0.326299	0.640924
OG1RF_11449	OG1RF_RS07460	Tyrosine--tRNA ligase 2 CDS	N/A	Late	0.0630726	-1.77024	-0.109397	1.16159	0.70598	-0.0509984
OG1RF_10797	OG1RF_RS13395	hypothetical protein CDS	N/A	Late	-0.331611	-1.73729	-0.0161013	1.06214	0.843341	0.179518
OG1RF_11564	OG1RF_RS08025	50S ribosomal protein L19 CDS	N/A	Late	0.909499	-1.37431	-0.927503	0.95473	0.675171	-0.237583
OG1RF_12037	OG1RF_RS10420	copper homeostasis protein CDS	N/A	Late	-0.838226	-1.28901	-0.470511	1.19739	0.710352	0.69001
OG1RF_11283	OG1RF_RS06630	chorismate synthase CDS	Bacterial secretion system | Phenylalanine, tyrosine and tryptophan biosynthesis	Late	-0.564231	-1.40605	-0.406753	1.31633	0.879586	0.181116
OG1RF_11658	OG1RF_RS08500	GntR family transcriptional regulator CDS	N/A	Late	-0.836692	-0.967483	-0.500418	1.63174	0.00134185	0.67151
OG1RF_10289	OG1RF_RS01595	transcriptional regulator CDS	DNA binding | nucleic acid binding	Late	0.0314571	-1.30628	-1.1035	1.11349	0.765062	0.499767
OG1RF_11536	OG1RF_RS07885	hypothetical protein CDS	N/A	Late	-0.473896	-1.00466	-0.944043	1.38784	0.972015	0.0627427
OG1RF_11349	OG1RF_RS06965	alcohol dehydrogenase CDS	N/A	Late	-0.435337	-0.810232	-1.12944	1.59719	0.500386	0.277424
	OG1RF_RS09320	hypothetical protein CDS	N/A	Late	-0.491857	-1.11261	-1.03639	0.993317	1.04981	0.597738
OG1RF_10804	OG1RF_RS04225	ATP-binding protein CDS	Fructose and mannose metabolism	Late	0.784322	-1.58627	-0.248026	-0.363707	1.28802	0.125659
OG1RF_10016	OG1RF_RS00085	ABC-F family ATPase CDS	N/A	Late	0.506536	-1.65252	-0.22879	0.00300652	1.39981	-0.028049
OG1RF_10173	OG1RF_RS00870	translation initiation factor IF-1 CDS	Arginine and proline metabolism | rRNA binding	Late	-0.482306	-0.755022	-0.536319	0.224888	1.92759	-0.378829
OG1RF_11600	OG1RF_RS08210	hypothetical protein CDS	N/A	Late	0.245317	-1.1167	-0.814213	-0.173042	1.72702	0.131627
OG1RF_11629	OG1RF_RS08355	TIGR01440 family protein CDS	N/A	Late	0.290946	-0.887466	0.183875	-0.476223	1.76203	-0.873161
OG1RF_11996	OG1RF_RS10215	preprotein translocase subunit SecG CDS	N/A	Late	-0.077122	-1.11359	-0.412623	0.465117	1.73522	-0.597001
OG1RF_12190	OG1RF_RS11205	hypothetical protein CDS	N/A	Late	-0.0528119	-0.214236	-0.201099	-0.556957	1.94001	-0.914902
OG1RF_12047	OG1RF_RS10470	regulatory protein Spx CDS	N/A	Late	-0.153408	-0.737705	-0.822376	-0.152536	1.93093	-0.0649006
OG1RF_12387	OG1RF_RS12230	methionyl-tRNA formyltransferase CDS	N/A	Late	0.0937284	-1.09777	-0.140458	-0.240952	1.86503	-0.479584
OG1RF_10176	OG1RF_RS00885	30S ribosomal protein S11 CDS	rRNA binding | ribosome	Late	-0.609055	-0.301338	0.0526073	-1.02792	1.86505	0.0206569
OG1RF_10446	OG1RF_RS02375	hypothetical protein CDS	Galactose metabolism | Glycolysis / Gluconeogenesis	Late	0.0655403	-1.28989	0.0825695	-0.683065	1.68491	0.13994
OG1RF_10676	OG1RF_RS03510	phosphate acetyltransferase CDS	Carbon fixation pathways in prokaryotes | Methane metabolism	Late	-0.305249	-0.77312	0.0185905	-0.952826	1.83564	0.176964
OG1RF_11018	OG1RF_RS05295	hypothetical protein CDS	N/A	Late	-0.249743	-0.498427	-0.0128835	-0.56409	1.98409	-0.658948
OG1RF_11856	OG1RF_RS09500	phosphoglucomutase CDS	N/A	Late	-0.405556	-0.18293	-0.272649	-0.738007	2.00465	-0.40551
OG1RF_11901	OG1RF_RS09725	hydrolase CDS	N/A	Late	-0.423251	-0.0926052	-0.13503	-0.79484	1.97131	-0.525579
	OG1RF_RS13600	hypothetical protein CDS	N/A	Late	-0.464553	-0.691831	0.0495888	-0.596314	1.96897	-0.265858
OG1RF_12231	OG1RF_RS11435	valine--tRNA ligase CDS	N/A	Late	-0.406595	-0.701667	0.692528	-0.613402	1.73049	-0.701353
OG1RF_11277	OG1RF_RS06605	thioesterase CDS	Photosynthesis | Oxidative phosphorylation	Late	0.151526	-1.31722	0.253998	-0.801	1.58751	0.125194
OG1RF_12509	OG1RF_RS12795	FMN-binding domain-containing protein CDS	N/A	Late	-0.670389	-0.892548	0.415461	-0.725003	1.74327	0.129204
OG1RF_10517	OG1RF_RS02730	S-adenosylmethionine synthase CDS	Cysteine and methionine metabolism | ATPase activity	Late	0.0730511	-1.01679	0.0718678	-1.04988	1.67039	0.251363
OG1RF_10156	OG1RF_RS00785	50S ribosomal protein L22 CDS	rRNA binding | ribosome	Late	0.249332	-1.29201	-0.271976	-0.82057	1.4152	0.720023
OG1RF_12331	OG1RF_RS11940	lipase CDS	N/A	Late	0.293921	-1.30469	-0.271285	-0.851495	1.32824	0.805314
OG1RF_10704	OG1RF_RS03645	hypothetical protein CDS	ribosome | cytoplasmic part	Late	0.519373	-1.17452	-0.279451	-1.08129	1.19712	0.818773
OG1RF_10379	OG1RF_RS02050	HxlR family transcriptional regulator CDS	N/A	Late	-0.250578	-0.308248	-1.12545	-0.673759	1.5922	0.765838
	OG1RF_RS05310	hypothetical protein CDS	N/A	Late	-0.434966	-0.551779	-0.907871	-0.340765	1.84828	0.387096
OG1RF_12545	OG1RF_RS13030	rRNA small subunit methyltransferase G CDS	N/A	Late	-0.139352	-0.446215	-0.779675	-0.810705	1.84592	0.330027
OG1RF_10624	OG1RF_RS03250	tRNA guanosine(34) transglycosylase Tgt CDS	Fructose and mannose metabolism | transmembrane transport	Late	-0.295451	-0.732079	-0.880258	-0.453039	1.73264	0.628184
OG1RF_11752	OG1RF_RS08970	hypothetical protein CDS	N/A	Late	-0.284825	-0.368158	-0.814419	-0.907747	1.67511	0.700037
OG1RF_11350	OG1RF_RS06970	ATP:cob(I)alamin adenosyltransferase CDS	N/A	Late	0.0241802	-0.68937	-0.91588	-0.747721	1.61971	0.709077
OG1RF_10120	OG1RF_RS00605	LacI family transcriptional regulator CDS	ABC transporters | DNA binding	Late	0.281111	-0.823812	-0.931602	-0.486298	1.76003	0.200569
OG1RF_11131	OG1RF_RS05865	sulfate ABC transporter ATP-binding protein CDS	N/A	Late	0.101244	-0.720672	-1.23055	-0.483427	1.16143	1.17197
OG1RF_12431	OG1RF_RS12425	ribose-phosphate pyrophosphokinase CDS	N/A	Late	-0.0593036	-0.684503	-1.03857	-0.626949	1.48199	0.927341
OG1RF_11330	OG1RF_RS06870	DNA topoisomerase IV subunit A CDS	N/A	Late	0.188048	-1.19409	-0.973248	-0.266041	1.11709	1.12823
OG1RF_11700	OG1RF_RS08725	hypothetical protein CDS	Valine, leucine and isoleucine degradation | Glycerolipid metabolism	Late	0.101577	-1.18697	-0.979064	-0.198558	1.23685	1.02616
OG1RF_11037	OG1RF_RS05390	cell wall surface anchor protein CDS	Staphylococcus aureus infection | cell wall	Late	0.150439	-1.10958	-0.827066	-0.547954	1.30444	1.02972
OG1RF_11162	OG1RF_RS06030	hypothetical protein CDS	methyltransferase activity | tRNA metabolic process	Late	0.657795	-1.5401	-0.58714	-0.249011	0.4642	1.25426
OG1RF_10586	OG1RF_RS03070	aldo/keto reductase CDS	D-Glutamine and D-glutamate metabolism | phosphatase activity	Late	0.00976313	-1.28912	-0.833731	0.19046	0.345506	1.57712
OG1RF_10143	OG1RF_RS00720	ribose-5-phosphate isomerase CDS	N/A	Late	0.0549643	-1.33005	-0.944703	0.536154	0.280264	1.40338
OG1RF_10671	OG1RF_RS03485	peptidase M23 CDS	tRNA metabolic process | nucleic acid metabolic process	Late	-0.04505	-1.34413	-0.262884	-0.0799016	-0.0328832	1.76485
OG1RF_12396	OG1RF_RS12275	RNA-binding protein CDS	N/A	Late	-0.108284	-1.11255	-1.13484	0.797128	0.225788	1.33276
OG1RF_10656	OG1RF_RS03410	amino acid permease CDS	rRNA binding | nuclease activity	Late	-0.545615	-0.532461	-0.991695	-0.0273543	0.262555	1.83457
OG1RF_11288	OG1RF_RS06655	Cro/Cl family transcriptional regulator CDS	Longevity regulating pathway | RNA degradation	Late	-0.309956	-0.604249	-1.36866	0.0268153	0.883107	1.37294
OG1RF_11624	OG1RF_RS08330	triose-phosphate isomerase CDS	N/A	Late	-0.1133	-0.745255	-1.16086	-0.0513731	0.350757	1.72003
OG1RF_11534	OG1RF_RS07875	cell surface protein CDS	N/A	Late	-0.109051	-0.679019	-1.21469	-0.192215	0.547191	1.64779
OG1RF_10163	OG1RF_RS00820	50S ribosomal protein L5 CDS	Sulfur relay system | rRNA binding	Late	-0.188504	-0.568262	-1.23679	-0.277083	0.657198	1.61344
OG1RF_10867	OG1RF_RS04540	DUF805 domain-containing protein CDS	N/A	Late	-0.952008	-0.531569	-0.00842081	-0.497807	0.105079	1.88473
OG1RF_10943	OG1RF_RS04915	YajQ family cyclic di-GMP-binding protein CDS	N/A	Late	-0.560162	-1.0027	-0.397616	-0.247229	0.388103	1.81961
OG1RF_11465	OG1RF_RS07540	phosphate transport system regulatory protein PhoU CDS	N/A	Late	-0.710497	-0.831464	-0.208496	-0.491093	0.411218	1.83033
OG1RF_10366	OG1RF_RS01980	Tyrosine--tRNA ligase 1 CDS	Aminoacyl-tRNA biosynthesis | tRNA metabolic process	Late	-0.742166	-0.558486	-0.617183	-0.0440966	0.0244534	1.93748
OG1RF_11300	OG1RF_RS06715	transketolase CDS	Carbon fixation in photosynthetic organisms | Pantothenate and CoA biosynthesis	Late	-0.969809	-0.813049	-0.269448	-0.1709	0.469229	1.75398
OG1RF_11825	OG1RF_RS09345	Fe-S cluster assembly protein SufB CDS	N/A	Late	-0.321906	-0.188818	-0.866358	-0.576229	0.00959971	1.94371
	OG1RF_RS13475	hypothetical protein CDS	N/A	Late	-0.354302	0.319144	-1.13257	-0.414309	-0.225551	1.80759
OG1RF_12544	OG1RF_RS13025	sporulation initiation inhibitor Soj CDS	N/A	Late	0.346114	-0.511977	-1.07245	-0.47936	-0.080036	1.79771
OG1RF_10462	OG1RF_RS02455	gatA CDS	Aminoacyl-tRNA biosynthesis | translation	Late	-0.000339552	-0.586157	-0.398807	-0.958423	0.0526897	1.89104
OG1RF_12537	OG1RF_RS12990	serine--tRNA ligase CDS	Aminoacyl-tRNA biosynthesis | tRNA metabolic process	Late	-0.370426	-0.593649	-0.207709	-0.545232	-0.302498	2.01951
OG1RF_11823	OG1RF_RS09330	methyltransferase CDS	N/A	Late	-0.580714	-0.345766	-0.455933	-0.665402	0.0763295	1.97149
OG1RF_10795	OG1RF_RS13390	hypothetical protein CDS	Carbon fixation in photosynthetic organisms | Methane metabolism	Late	-0.195943	-0.491915	-0.56676	-0.506056	-0.258156	2.01883
OG1RF_11206	OG1RF_RS06250	ribonucleotide reductase assembly protein NrdI CDS	N/A	Late	-0.233226	-1.07504	-0.0655486	-0.109968	-0.414113	1.8979
OG1RF_10734	OG1RF_RS03800	RNA-binding protein S4 CDS	RNA binding | nucleic acid binding	Late	0.303567	-1.17325	0.422581	-0.214157	-0.911996	1.57326
OG1RF_10640	OG1RF_RS03330	transposase CDS	N/A	Late	-0.526683	-0.882365	0.236742	-0.418146	-0.311204	1.90166
OG1RF_12311	OG1RF_RS11840	peptide ABC transporter substrate-binding protein CDS	transmembrane transport | Quorum sensing	Late	-0.0683514	-0.645335	0.522465	-0.815239	-0.74873	1.75519
OG1RF_10257	OG1RF_RS01430	septation ring formation regulator EzrA CDS	organelle organization | intracellular organelle	Late	-0.189696	-1.68674	0.385445	-0.274743	0.473023	1.29271
OG1RF_10705	OG1RF_RS03650	50S ribosomal protein L27 CDS	ribosome | ribosome biogenesis | Ribosome	Late	-0.325761	-1.66584	0.27899	0.133616	0.16639	1.41261
OG1RF_12044	OG1RF_RS10455	oligoendopeptidase F CDS	N/A	Late	-0.290697	-1.24017	0.16476	-0.595191	0.248288	1.71301
OG1RF_11882	OG1RF_RS09630	PDZ domain-containing protein CDS	N/A	Late	-0.676639	-1.40005	0.22411	0.225749	0.0526453	1.57418
OG1RF_11916	OG1RF_RS09800	methionine ABC transporter substrate-binding protein CDS	N/A	Late	-1.1216	-0.941068	-0.0470635	0.345269	0.114675	1.64979
OG1RF_11103	OG1RF_RS05725	hypothetical protein CDS	Glycerophospholipid metabolism	Late	-0.944194	-1.22409	0.326604	0.0961675	0.176066	1.56945
OG1RF_11478	OG1RF_RS07595	amidophosphoribosyltransferase CDS	N/A	Late	-0.786208	-1.39074	0.127496	0.452134	0.108966	1.48835
OG1RF_12279	OG1RF_RS11670	cyclic amidohydrolase CDS	N/A	Late	-0.714207	-1.52053	0.36994	0.163823	0.317793	1.38318
OG1RF_10403	OG1RF_RS02170	hypothetical protein CDS	organelle organization | nucleobase-containing compound catabolic process	Late	-0.369004	-1.25422	0.395054	-0.856223	1.38076	0.703631
OG1RF_10954	OG1RF_RS04975	S-ribosylhomocysteine lyase CDS	N/A	Late	-0.649012	-1.18275	0.694476	-0.500425	1.56253	0.0751766
OG1RF_12425	OG1RF_RS12410	family 65 glycosyl hydrolase CDS	N/A	Late	-0.710126	-1.33656	0.636414	-0.574544	1.03973	0.945085
OG1RF_10167	OG1RF_RS00840	50S ribosomal protein L18 CDS	rRNA binding | ribosome	Late	-0.879194	-1.16977	0.515067	-0.387955	1.50686	0.414988
OG1RF_10723	OG1RF_RS03745	cell division protein FtsL CDS	cell morphogenesis | plasma membrane	Late	-0.10101	-1.50527	1.08614	-0.00244894	1.10025	-0.577663
OG1RF_12091	OG1RF_RS10695	putative lipoprotein CDS	N/A	Late	-0.207689	-1.72734	0.792134	0.0542457	1.15677	-0.0681228
OG1RF_12317	OG1RF_RS11870	PTS mannose transporter subunit IIA CDS	N/A	Late	-0.713245	-1.54314	0.855185	0.136731	1.16164	0.102829
OG1RF_10877	OG1RF_RS04590	hypothetical protein CDS	N/A	Late	-0.20773	-1.38743	1.51942	-0.529891	0.662727	-0.0571022
OG1RF_10485	OG1RF_RS02570	cell wall surface anchor protein CDS	cell wall | cell periphery	Late	-0.683281	-1.43002	0.888957	0.0956917	1.28953	-0.160883
OG1RF_10227	OG1RF_RS01275	beta-hydroxyacyl-ACP dehydratase CDS	Tyrosine metabolism | Fatty acid biosynthesis	Late	-0.628689	-1.01465	1.19387	-1.0224	0.632527	0.839347
	OG1RF_RS13340	hypothetical protein CDS	kinase activity | transferase activity, transferring phosphorus-containing groups	Late	-0.645378	-1.11638	0.746393	-0.933212	0.901008	1.04756
	OG1RF_RS13565	hypothetical protein CDS	N/A	Late	-0.37801	-1.18317	0.551009	-0.92	0.493702	1.43647
OG1RF_11274	OG1RF_RS06590	hypothetical protein CDS	cellular amino acid metabolic process | organonitrogen compound metabolic process	Late	-1.05616	-0.814281	0.896238	-0.693455	0.310939	1.35671
OG1RF_11167	OG1RF_RS06055	alanine--tRNA ligase CDS	Tyrosine metabolism | Arginine biosynthesis | Phenylalanine, tyrosine and tryptophan biosynthesis	Late	-0.65132	-1.11503	0.595924	-0.892283	0.867322	1.19539
OG1RF_10361	OG1RF_RS01955	hypothetical protein CDS	N/A	Late	-0.948095	-1.16769	0.736967	-0.53915	0.779361	1.1386
OG1RF_10870	OG1RF_RS04555	cell wall surface anchor protein CDS	Glycerophospholipid metabolism	Late	-0.716117	-1.22529	0.857779	-0.68651	0.559457	1.21069
OG1RF_12380	OG1RF_RS12195	50S ribosomal protein L28 CDS	RNA degradation | ribosome	Late	-0.75895	-0.913814	0.606552	-0.990123	0.776737	1.2796
OG1RF_11282	OG1RF_RS06625	3-dehydroquinate synthase CDS	Phenylalanine, tyrosine and tryptophan biosynthesis | cellular amino acid metabolic process	Late	-0.739712	-1.04328	0.654669	-0.917768	1.03446	1.01163
OG1RF_11847	OG1RF_RS09455	hypothetical protein CDS	N/A	Late	-0.548564	-1.215	0.855296	-0.554923	-0.014372	1.47756
OG1RF_11875	OG1RF_RS09595	acyl-CoA thioesterase CDS	N/A	Late	-0.447775	-1.38982	1.49277	-0.510644	0.347479	0.507991
OG1RF_11276	OG1RF_RS06600	CCA-adding enzyme CDS	Photosynthesis | Oxidative phosphorylation	Late	-0.779438	-0.908297	1.23193	-0.753106	-0.00870092	1.21761
OG1RF_10636	OG1RF_RS03310	peptide ABC transporter permease CDS	transmembrane transport | Quorum sensing	Late	-0.492392	-1.36008	1.52929	-0.443743	0.185943	0.580979
OG1RF_11148	OG1RF_RS05955	dihydroxyacetone kinase subunit DhaK CDS	Inositol phosphate metabolism | Glycerolipid metabolism	Late	-0.658327	-1.24607	1.06695	-0.301809	-0.183865	1.32312
	OG1RF_RS13270	hypothetical protein CDS	N/A	Late	-0.963408	-1.09796	1.11116	-0.472401	0.266001	1.15661
OG1RF_10359	OG1RF_RS01945	ferrous iron transporter A CDS	Chlorocyclohexane and chlorobenzene degradation | Chloroalkane and chloroalkene degradation	Late	-1.65951	-0.221696	0.352641	-0.0625975	0.162066	1.4291
OG1RF_10782	OG1RF_RS04040	phosphogluconate dehydrogenase (NADP(+)-dependent, decarboxylating) CDS	Pentose phosphate pathway | cellular nitrogen compound metabolic process	Late	-1.06978	-0.282398	1.00096	-0.760594	-0.332163	1.44398
OG1RF_10965	OG1RF_RS05030	DNA-binding response regulator CDS	One carbon pool by folate | signal transduction	Late	-1.4194	-0.423777	0.525327	-0.140897	-0.120899	1.57965
OG1RF_11491	OG1RF_RS07660	phosphoribosylglycinamide formyltransferase CDS	N/A	Late	-1.44883	-0.793692	0.892716	0.268967	-0.0989329	1.17977
OG1RF_11278	OG1RF_RS06610	hypothetical protein CDS	Photosynthesis | Oxidative phosphorylation	Late	-1.4288	-0.481229	0.80506	-0.462173	0.219097	1.34804
	OG1RF_RS04930	hypothetical protein CDS	N/A	Late	-1.40946	-0.656288	0.944166	-0.448888	1.1434	0.427074
OG1RF_11693	OG1RF_RS08690	cobalt ABC transporter permease CDS	N/A	Late	-1.25174	-0.776244	1.2473	-0.465084	0.998773	0.246995
OG1RF_11698	OG1RF_RS08715	TIGR00159 family protein CDS	N/A	Late	-1.03029	-0.592305	1.70769	-0.582901	0.571225	-0.0734246
OG1RF_11011	OG1RF_RS05260	LacI family transcriptional regulator CDS	Glycerophospholipid metabolism | DNA binding	Late	-1.31022	-0.780598	1.52212	-0.180745	0.227012	0.522436
OG1RF_11829	OG1RF_RS09365	ABC transporter ATP-binding protein CDS	N/A	Late	-1.5996	-0.52217	1.0407	-0.158948	1.00177	0.238245
OG1RF_10423	OG1RF_RS02260	foldase CDS	N/A	Late	-1.40394	-0.935108	0.913065	-0.146711	0.609398	0.963298
OG1RF_10554	OG1RF_RS02910	noncanonical pyrimidine nucleotidase, YjjG family CDS	Chlorocyclohexane and chlorobenzene degradation | phosphatase activity | Chloroalkane and chloroalkene degradation	Late	-1.40731	-0.531922	0.54332	-0.619347	1.12402	0.891246
OG1RF_11729	OG1RF_RS08855	hypothetical protein CDS	N/A	Late	-1.39063	-0.0503017	0.875242	-1.01929	0.828094	0.756887
OG1RF_11286	OG1RF_RS06645	shikimate kinase CDS	Phenylalanine, tyrosine and tryptophan biosynthesis | kinase activity	Late	-1.18381	-0.224252	0.719005	-1.0475	0.406603	1.32995
OG1RF_12390	OG1RF_RS12245	DNA-directed RNA polymerase subunit omega CDS	N/A	Late	-1.40878	-0.197904	0.652073	-0.899332	0.818306	1.03564
OG1RF_11691	OG1RF_RS08680	methicillin resistance factor FemB CDS	N/A	Late	-1.19585	-0.744737	-0.72275	0.941297	0.611828	1.11021
OG1RF_11226	OG1RF_RS06350	aromatic ring hydroxylating protein CDS	N/A	Late	-1.23604	-0.867892	-0.410317	0.597561	0.536054	1.38064
OG1RF_10286	OG1RF_RS01580	membrane protein CDS	N/A	Late	-1.41728	-0.721749	-0.367117	0.723477	0.557237	1.22543
OG1RF_12354	OG1RF_RS12060	iron ABC transporter permease CDS	N/A	Late	-0.937545	-0.805122	-0.832131	0.464907	0.643615	1.46628
OG1RF_10506	OG1RF_RS02675	hypothetical protein CDS	Mismatch repair | Homologous recombination | Pyrimidine metabolism	Late	-1.04798	-1.29009	0.115753	0.941522	0.131799	1.14899
OG1RF_12334	OG1RF_RS11960	polyribonucleotide nucleotidyltransferase CDS	N/A	Late	-1.08162	-0.991126	-0.456776	1.15432	0.262701	1.1125
OG1RF_12393	OG1RF_RS12260	hypothetical protein CDS	N/A	Late	-1.40764	-0.844449	0.125884	1.19649	0.00341349	0.926301
OG1RF_12335	OG1RF_RS11965	30S ribosomal protein S15 CDS	N/A	Late	-0.811901	-1.19895	-0.438692	0.874636	0.193437	1.38147
OG1RF_11850	OG1RF_RS09470	phosphotransferase CDS	Sulfur relay system | cellular protein modification process	Late	-0.859529	-1.23964	-0.3527	1.05296	0.193048	1.20586
OG1RF_11149	OG1RF_RS05960	dihydroxyacetone kinase subunit L CDS	Inositol phosphate metabolism | Glycerolipid metabolism	Late	-1.25952	-1.03541	0.0587642	0.736496	0.17055	1.32912
OG1RF_11339	OG1RF_RS06915	carboxysome shell protein CDS	N/A	Late	-0.434226	-1.38248	-0.329846	1.00806	-0.181472	1.31996
OG1RF_11111	OG1RF_RS05765	hypothetical protein CDS	N/A	Late	-1.71626	-0.65886	0.710992	0.898401	0.297524	0.4682
OG1RF_12023	OG1RF_RS10350	spermidine/putrescine ABC transporter permease CDS	N/A	Late	-1.61314	-0.842316	0.861347	0.698939	0.278523	0.616651
OG1RF_10493	OG1RF_RS02610	heavy metal translocating P-type ATPase CDS	Carbon fixation in photosynthetic organisms | Carbon fixation pathways in prokaryotes	Late	-1.67744	-0.683355	0.415155	1.03775	0.623969	0.283913
OG1RF_10222	OG1RF_RS01250	phosphohydrolase CDS	N/A	Late	-1.53322	-0.96967	0.807612	0.820054	0.412868	0.46236
OG1RF_11684	OG1RF_RS08640	methionine import ATP-binding protein MetN 1 CDS	N/A	Late	-1.73481	-0.456846	0.854725	0.59951	0.826888	-0.0894632
OG1RF_11331	OG1RF_RS06875	DNA topoisomerase IV subunit B CDS	N/A	Late	-1.77179	-0.390809	0.391451	0.246016	0.355592	1.16954
OG1RF_11125	OG1RF_RS05835	hypothetical protein CDS	N/A	Late	-1.71193	-0.651053	0.571905	0.804618	0.189595	0.796865
OG1RF_10073	OG1RF_RS00370	GlsB/YeaQ/YmgE family stress response membrane protein CDS	Pantothenate and CoA biosynthesis	Late	-1.62834	-0.777693	0.612132	0.246229	0.538554	1.00912
OG1RF_10414	OG1RF_RS02220	phosphoglucomutase CDS	Quorum sensing | ABC transporters	Late	-1.52404	-0.984476	0.39416	0.501439	0.789724	0.823191
OG1RF_12416	OG1RF_RS12370	hypothetical protein CDS	N/A	Late	-1.78699	-0.579728	0.680867	0.362559	0.661646	0.661646
OG1RF_11072	OG1RF_RS05560	transcriptional regulator CDS	N/A	Late	-1.19396	-1.1793	-0.158156	0.95835	0.747992	0.825079
OG1RF_11076	OG1RF_RS05580	HrcA family transcriptional regulator CDS	Terpenoid backbone biosynthesis | DNA binding	Late	-1.47199	-0.854917	-0.158866	0.851474	0.908352	0.725951
OG1RF_12019	OG1RF_RS10330	gluconate:proton symporter CDS	N/A	Late	-1.3864	-0.99721	-0.038416	1.08892	0.604692	0.728416
OG1RF_12114	OG1RF_RS10815	ABC transporter ATP-binding protein CDS	N/A	Late	-1.34023	-1.12612	0.159363	0.742422	1.0422	0.522371
OG1RF_10809	OG1RF_RS04250	hypothetical protein CDS	N/A	Late	-0.983432	-1.54837	0.679646	0.746916	0.60169	0.503553
OG1RF_11623	OG1RF_RS08325	enolase CDS	N/A	Late	-0.941158	-1.541	0.285375	0.912687	0.623963	0.660133
OG1RF_10875	OG1RF_RS04580	hypothetical protein CDS	methyltransferase activity | ABC transporters	Late	-0.955601	-1.49436	0.129079	0.937077	0.718932	0.664878
OG1RF_12463	OG1RF_RS12580	sensor protein LytS CDS	N/A	Late	-0.792206	-1.6772	0.722961	0.69764	0.519518	0.529284
OG1RF_10242	OG1RF_RS01355	copper transporter CopZ CDS	transport	Late	-1.34984	-1.22874	0.638975	0.588133	0.656981	0.69449
OG1RF_10411	OG1RF_RS02205	ABC transporter ATPase CDS	ATPase activity | ABC transporters	Late	-1.25898	-1.30717	0.559333	0.48799	0.728935	0.789895
OG1RF_10412	OG1RF_RS02210	glycine/betaine ABC transporter permease CDS	transmembrane transport | Quorum sensing	Late	-1.36657	-1.18421	0.470963	0.487985	0.755659	0.836171
OG1RF_12151	OG1RF_RS11005	hypothetical protein CDS	N/A	Late	-1.27041	-1.29469	0.504525	0.629341	0.583373	0.847867
OG1RF_10377	OG1RF_RS02040	C4-dicarboxylate ABC transporter CDS	Staphylococcus aureus infection | transmembrane transport	Late	-1.21166	-1.33838	0.353273	0.690353	0.705381	0.801035
OG1RF_11222	OG1RF_RS06330	alpha/beta hydrolase CDS	transmembrane transport | transport	Late	-1.24887	-1.32895	0.646811	0.551822	0.700687	0.678505
OG1RF_10987	OG1RF_RS05135	hypothetical protein CDS	ATPase activity | plasma membrane	Late	-1.25556	-1.30271	0.556383	0.452229	0.698346	0.851318
OG1RF_10852	OG1RF_RS04465	LacI family transcriptional regulator CDS	nucleotidyltransferase activity | transferase activity, transferring phosphorus-containing groups	Late	-1.21554	-1.35943	0.596043	0.563969	0.711199	0.70376
OG1RF_10277	OG1RF_RS01530	hypothetical protein CDS	Fructose and mannose metabolism | Phosphotransferase system (PTS)	Late	-1.15978	-1.39546	0.448153	0.575625	0.802411	0.72906
OG1RF_10410	OG1RF_RS02200	acyltransferase CDS	N/A	Late	-1.25618	-1.27186	0.38927	0.421863	0.880706	0.836204
OG1RF_10380	OG1RF_RS02055	nitroreductase CDS	N/A	Late	-1.23982	-1.3095	0.51466	0.419044	0.772595	0.843021
OG1RF_10104	OG1RF_RS00520	peptidase C56 CDS	N/A	Late	-1.30621	-1.25257	0.489272	0.537648	0.873563	0.658287
OG1RF_12043	OG1RF_RS10450	DsbA family protein CDS	kinase activity | transferase activity, transferring phosphorus-containing groups	Late	-1.29911	-1.25058	0.420825	0.514264	0.848029	0.766576
OG1RF_12042	OG1RF_RS10445	CYTH domain-containing protein CDS	Two-component system	Late	-1.26293	-1.26293	0.336858	0.484301	0.919266	0.785444
OG1RF_11310	OG1RF_RS06765	multidrug ABC transporter ATP-binding protein CDS	Purine metabolism | ATPase activity	Late	-1.20179	-1.34579	0.498615	0.437762	0.861777	0.749425
OG1RF_12032	OG1RF_RS10395	diacylglycerol kinase CDS	methyltransferase activity | kinase activity	Late	-1.23656	-1.28343	0.368824	0.467187	1.00246	0.681523
OG1RF_10210	OG1RF_RS01050	molecular chaperone Hsp33 CDS	tRNA metabolic process | nucleic acid metabolic process	Late	-1.20781	-1.34389	0.462902	0.485711	0.801546	0.801546
OG1RF_12462	OG1RF_RS12575	DNA-binding response regulator CDS	N/A	Late	-1.29081	-1.24788	0.46097	0.405376	0.862802	0.809541
OG1RF_11822	OG1RF_RS09325	ATP-binding protein CDS	N/A	Late	-1.30741	-1.21513	0.548345	0.380122	1.01889	0.575177
OG1RF_12357	OG1RF_RS12080	bifunctional glutamate--cysteine ligase/glutathione synthetase CDS	N/A	Late	-1.24822	-1.2991	0.434491	0.486651	0.87	0.756171
OG1RF_10211	OG1RF_RS01055	tRNA dihydrouridine synthase DusB CDS	tRNA metabolic process | translation	Late	-1.28224	-1.29343	0.658739	0.684613	0.513801	0.718519
OG1RF_10241	OG1RF_RS01350	copper-translocating P-type ATPase CDS	Xylene degradation | Chlorocyclohexane and chlorobenzene degradation | Benzoate degradation	Late	-1.27527	-1.30511	0.646952	0.705577	0.604543	0.623308
OG1RF_11858	OG1RF_RS09510	hypothetical protein CDS	N/A	Late	-1.22043	-1.33232	0.769888	0.539711	0.423128	0.820019
OG1RF_10381	OG1RF_RS02060	lipoate--protein ligase A CDS	cellular protein modification process | nucleotidyltransferase activity	Late	-1.22684	-1.3329	0.762731	0.777761	0.431728	0.58752
OG1RF_11115	OG1RF_RS05785	type VII secretion protein EssC CDS	DNA binding | nucleic acid binding	Late	-1.26133	-1.30074	0.573656	0.875392	0.522624	0.590404
OG1RF_10276	OG1RF_RS01525	ureidoglycolate dehydrogenase CDS	Methane metabolism | Pentose phosphate pathway	Late	-1.29769	-1.28262	0.710583	0.643086	0.618326	0.608321
OG1RF_10084	OG1RF_RS00420	peptidase CDS	cell wall | Pentose phosphate pathway	Late	-1.18392	-1.38911	0.707757	0.69287	0.570654	0.601742
OG1RF_10223	OG1RF_RS01255	cation transporter CDS	N/A	Late	-1.33406	-1.24485	0.679326	0.698061	0.597361	0.604164
OG1RF_10774	OG1RF_RS04000	NCS2 family permease CDS	cytosol | Sulfur relay system	Late	-1.24004	-1.32839	0.741876	0.760368	0.513658	0.552531
OG1RF_11128	OG1RF_RS05850	thioredoxin-disulfide reductase CDS	Selenocompound metabolism | cytoplasm	Late	-1.46302	-1.10097	0.639882	0.622087	0.610094	0.691932
OG1RF_10469	OG1RF_RS02490	putrescine carbamoyltransferase CDS	Mismatch repair | cellular amino acid metabolic process	Late	-1.27677	-1.29135	0.467803	0.760284	0.731493	0.608539
OG1RF_10105	OG1RF_RS00525	transcriptional regulator CDS	N/A	Late	-1.2959	-1.27846	0.555504	0.723847	0.734424	0.560587
OG1RF_11101	OG1RF_RS05715	type VII secretion protein EsaA CDS	Arginine biosynthesis | Glyoxylate and dicarboxylate metabolism | Alanine, aspartate and glutamate metabolism	Late	-1.16283	-1.4026	0.646873	0.738574	0.691082	0.488896
OG1RF_10275	OG1RF_RS01520	dicarboxylate/amino acid:cation symporter CDS	N/A	Late	-1.28372	-1.29652	0.633179	0.644635	0.708041	0.594387
OG1RF_10220	OG1RF_RS01240	cysteine methyltransferase CDS	methyltransferase activity | DNA metabolic process	Late	-1.30242	-1.27259	0.562842	0.64459	0.775425	0.592153
OG1RF_11673	OG1RF_RS08580	tRNA 2-thiouridine(34) synthase MnmA CDS	N/A	Late	-1.27046	-1.29164	0.66078	0.806553	0.672235	0.422534
	OG1RF_RS11285	hypothetical protein CDS	N/A	Late	-1.27104	-1.28815	0.409104	0.776121	0.762841	0.611124
OG1RF_11120	OG1RF_RS05810	hypothetical protein CDS	N/A	Late	-0.970121	-1.55773	0.677596	0.498283	0.750161	0.601811
OG1RF_12531	OG1RF_RS12905	hypothetical protein CDS	N/A	Late	-1.0436	-1.5044	0.549444	0.568433	0.709441	0.72068
OG1RF_12088	OG1RF_RS10680	glutamyl aminopeptidase CDS	N/A	Late	-0.989954	-1.53173	0.732632	0.390913	0.757454	0.640689
OG1RF_11654	OG1RF_RS13515	hypothetical protein CDS	N/A	Late	-1.0543	-1.45349	0.613476	0.301839	0.93834	0.65413
OG1RF_12440	OG1RF_RS12470	damage-inducible protein A CDS	N/A	Late	-0.994688	-1.51955	0.459068	0.450075	0.795398	0.809694
OG1RF_12523	OG1RF_RS12865	hydantoinase subunit beta CDS	N/A	Late	-0.827503	-1.64901	0.613559	0.423299	0.764831	0.674827
OG1RF_10802	OG1RF_RS04215	peptidase P60 CDS	N/A	Late	-1.17024	-1.34519	1.03256	0.373569	0.556366	0.552926
OG1RF_11652	OG1RF_RS08475	secretion system protein E CDS	N/A	Late	-1.26602	-1.28242	0.930482	0.442077	0.587943	0.587943
OG1RF_12391	OG1RF_RS12250	guanylate kinase CDS	N/A	Late	-1.09214	-1.39674	0.965898	0.192549	0.639946	0.69049
OG1RF_11238	OG1RF_RS06410	hypothetical protein CDS	N/A	Late	-0.897191	-1.5839	0.889297	0.382085	0.699106	0.510604
OG1RF_10783	OG1RF_RS04045	DNA-binding response regulator CDS	signal transduction | Glycolysis / Gluconeogenesis	Late	-0.581996	-1.77936	0.55736	0.343556	0.735681	0.724754
OG1RF_10787	OG1RF_RS04145	transposase CDS	Pentose phosphate pathway | Glycolysis / Gluconeogenesis | Amino sugar and nucleotide sugar metabolism	Late	-0.806091	-1.56368	0.391447	0.145078	0.757836	1.07541
OG1RF_10962	OG1RF_RS05015	hypothetical protein CDS	cellular protein modification process | kinase activity	Late	-0.597897	-1.73316	0.244974	0.475693	0.638316	0.972075
OG1RF_10899	OG1RF_RS04700	glutamate racemase CDS	D-Glutamine and D-glutamate metabolism | cell morphogenesis	Late	-0.635117	-1.66936	0.29615	0.168277	0.898255	0.941796
OG1RF_10632	OG1RF_RS03290	hypothetical protein CDS	N/A	Late	-1.05475	-1.28699	0.11321	0.33031	1.34132	0.556895
OG1RF_11324	OG1RF_RS06840	cardiolipin synthase CDS	N/A	Late	-1.29985	-1.19939	0.490934	0.233674	0.915137	0.859502
OG1RF_11459	OG1RF_RS07510	prolipoprotein diacylglyceryl transferase CDS	N/A	Late	-1.20152	-1.17371	0.668249	-0.0705763	1.16021	0.617349
OG1RF_10388	OG1RF_RS02095	DeoR family transcriptional regulator CDS	DNA binding | nucleic acid binding	Late	-1.43386	-1.03179	0.420498	0.248064	1.01331	0.78378
OG1RF_11683	OG1RF_RS08635	ABC transporter permease CDS	N/A	Late	-1.23174	-1.20617	0.150335	0.457258	0.668919	1.1614
OG1RF_12272	OG1RF_RS11635	sulfurtransferase CDS	N/A	Late	-1.18342	-1.33136	0.450826	0.349791	0.730121	0.984038
OG1RF_11227	OG1RF_RS06355	dipeptide epimerase CDS	Aminoacyl-tRNA biosynthesis | cellular amino acid metabolic process	Late	-1.10618	-1.39834	0.590361	0.231148	0.804259	0.878756
OG1RF_10860	OG1RF_RS04505	hypothetical protein CDS	N/A	Late	-1.20739	-1.31745	0.591281	0.297288	0.695948	0.940321
OG1RF_12522	OG1RF_RS12860	hypothetical protein CDS	N/A	Late	-1.06386	-1.45587	0.557171	0.363116	0.683066	0.916383
OG1RF_10085	OG1RF_RS00425	diacylglycerol kinase CDS	Nicotinate and nicotinamide metabolism | Pyrimidine metabolism	Late	-1.09398	-1.40929	0.40719	0.346272	0.859352	0.890456
OG1RF_11859	OG1RF_RS09515	PadR family transcriptional regulator CDS	N/A	Late	-1.21572	-1.29239	0.438328	0.360127	0.669778	1.03987
OG1RF_10449	OG1RF_RS02390	hypothetical protein CDS	N/A	Late	-0.994792	-1.41391	0.51046	0.284738	0.377869	1.23564
OG1RF_11127	OG1RF_RS05845	hypothetical protein CDS	N/A	Late	-1.2563	-1.24098	0.584724	0.3547	0.462269	1.09558
OG1RF_11993	OG1RF_RS10195	SsrA-binding protein CDS	N/A	Late	-1.20313	-1.30713	0.469471	0.439687	0.528185	1.07292
OG1RF_11321	OG1RF_RS06825	hypothetical protein CDS	N/A	Late	-1.27684	-1.17959	0.494875	0.177895	0.656279	1.12738
OG1RF_11422	OG1RF_RS07325	carbonate dehydratase CDS	N/A	Late	-1.32768	-1.01578	0.181985	0.0818574	0.999592	1.08002
OG1RF_11322	OG1RF_RS06830	6-phospho-beta-glucosidase CDS	N/A	Late	-1.2931	-1.04116	0.123592	0.104695	1.04742	1.05856
OG1RF_10385	OG1RF_RS02080	LacI family transcriptional regulator CDS	ABC transporters | DNA binding	Late	-1.4015	-0.875282	0.127618	0.0267067	1.07278	1.04967
OG1RF_11605	OG1RF_RS08235	hypothetical protein CDS	N/A	Late	-1.37107	-1.03369	0.255934	0.172785	1.03224	0.943801
OG1RF_12024	OG1RF_RS10355	spermidine/putrescine ABC transporter ATP-binding protein CDS	N/A	Late	-1.34709	-1.06105	0.268721	0.178498	0.852291	1.10863
OG1RF_11454	OG1RF_RS07485	dipeptidase CDS	tRNA metabolic process | translation	Late	-1.12339	-1.17124	0.134839	0.0150088	0.917922	1.22686
OG1RF_11994	OG1RF_RS10200	ribonuclease R CDS	N/A	Late	-1.15082	-1.26942	0.226995	0.267265	0.754986	1.17099
OG1RF_12005	OG1RF_RS10260	PhoP family transcriptional regulator CDS	N/A	Late	-1.19224	-1.18728	0.155514	0.180019	0.913745	1.13023
OG1RF_10659	OG1RF_RS03425	hypothetical protein CDS	N/A	Late	-1.16464	-1.2126	0.154367	0.165851	1.08427	0.972754
	OG1RF_RS11640	hypothetical protein CDS	Homologous recombination | DNA binding	Late	-1.16475	-1.23862	0.166214	0.220855	1.00462	1.01168
OG1RF_10397	OG1RF_RS02140	glyoxalase CDS	N/A	Late	-1.14011	-1.19008	0.101296	0.101296	1.06189	1.0657
OG1RF_10497	OG1RF_RS02630	excinuclease ABC subunit B CDS	helicase activity | nucleobase-containing compound catabolic process	Late	-1.1577	-1.1577	0.0616017	0.108032	1.04248	1.10328
OG1RF_10651	OG1RF_RS03385	VOC family protein CDS	Butanoate metabolism | methyltransferase activity	Late	-1.04624	-1.2601	0.116987	0.0438568	1.08564	1.05986
OG1RF_10370	OG1RF_RS02000	hypothetical protein CDS	Lysine biosynthesis | Peptidoglycan biosynthesis	Late	-1.16774	-1.20602	0.170991	0.14009	0.977926	1.08475
OG1RF_12073	OG1RF_RS10605	recombination regulator RecX CDS	N/A	Late	-1.12538	-1.24301	0.155862	0.141775	1.04038	1.03037
OG1RF_12072	OG1RF_RS10600	A/G-specific adenine glycosylase CDS	N/A	Late	-1.11743	-1.28251	0.200844	0.183622	0.981566	1.03391
OG1RF_12209	OG1RF_RS11330	iron-sulfur cluster biosynthesis protein CDS	N/A	Late	-1.13583	-1.22972	0.10315	0.189262	1.07008	1.00306
OG1RF_11849	OG1RF_RS09465	transcriptional repressor CDS	N/A	Late	-1.16079	-1.17029	0.194407	0.0219231	0.991777	1.12298
OG1RF_12277	OG1RF_RS11660	(S)-ureidoglycine aminohydrolase CDS	N/A	Late	-1.13727	-1.21107	0.0668093	0.188815	1.11742	0.975292
	OG1RF_RS13385	hypothetical protein CDS	Oxidative phosphorylation | DNA binding	Late	-1.11102	-1.19358	-0.0679369	0.239896	1.11523	1.01741
OG1RF_12494	OG1RF_RS12725	mRNA interferase PemK CDS	N/A	Late	-1.18023	-1.13398	0.0391385	0.132431	1.12893	1.01371
OG1RF_11669	OG1RF_RS08555	DNA-binding protein CDS	N/A	Late	-1.22824	-1.15301	0.165488	0.17975	1.13972	0.896287
OG1RF_12495	OG1RF_RS12730	hypothetical protein CDS	N/A	Late	-1.1824	-1.13506	0.0651024	0.115231	1.14723	0.9899
OG1RF_10219	OG1RF_RS01235	Ada regulatory protein/6-O-methylguanine-DNA methyltransferase CDS	N/A	Late	-1.17755	-1.13	0.0425059	0.115255	1.1476	1.0022
OG1RF_10398	OG1RF_RS02145	hypothetical protein CDS	RNA binding | nucleic acid binding	Late	-1.19982	-1.15224	0.120814	0.150208	1.16358	0.917451
OG1RF_10349	OG1RF_RS01895	diaminopimelate epimerase CDS	Lysine biosynthesis | cellular amino acid metabolic process	Late	-1.26145	-1.0596	0.0609617	0.140378	1.14919	0.970521
OG1RF_10942	OG1RF_RS04910	phosphohydrolase CDS	cell morphogenesis | Aminoacyl-tRNA biosynthesis	Late	-1.27116	-1.06455	0.104292	0.122696	1.08256	1.02616
OG1RF_10878	OG1RF_RS04595	adhesin CDS	cell wall | cell periphery	Late	-1.21016	-1.23543	0.236707	0.269548	0.974936	0.964393
OG1RF_10540	OG1RF_RS02840	peptide ABC transporter substrate-binding protein CDS	transmembrane transport | Quorum sensing	Late	-1.19114	-1.23983	0.274816	0.191742	0.948689	1.01573
	OG1RF_RS04140	cell surface protein CDS	N/A	Late	-1.23206	-1.21408	0.297094	0.215489	1.01179	0.921759
OG1RF_10371	OG1RF_RS02005	hypothetical protein CDS	N/A	Late	-1.21413	-1.18691	0.233527	0.148893	0.970502	1.04812
OG1RF_12089	OG1RF_RS10685	peptide ABC transporter substrate-binding protein CDS	N/A	Late	-1.32129	-1.12163	0.311363	0.215508	0.865589	1.05047
OG1RF_12530	OG1RF_RS12900	ATP-dependent Clp protease ATP-binding subunit ClpC CDS	N/A	Late	-1.25715	-1.16163	0.207191	0.222975	1.00492	0.983701
OG1RF_12305	OG1RF_RS11805	serine protease CDS	Two-component system	Late	-1.20288	-1.20211	0.234349	0.156694	1.0236	0.990347
OG1RF_10666	OG1RF_RS03460	methylglyoxal synthase CDS	Cyanoamino acid metabolism | Propanoate metabolism	Late	-1.19232	-1.2206	0.216386	0.195622	0.972103	1.02881
OG1RF_10603	OG1RF_RS03150	copper-translocating P-type ATPase CDS	nucleobase-containing compound catabolic process | nuclease activity	Late	-1.25312	-1.19101	0.245464	0.257153	0.975181	0.966339
OG1RF_10224	OG1RF_RS01260	DUF4809 domain-containing protein CDS	N/A	Late	-1.29373	-1.14793	0.223773	0.280003	0.934678	1.00321
OG1RF_10775	OG1RF_RS04005	multidrug resistance protein CDS	ABC transporters	Late	-1.29988	-1.11053	0.198686	0.219527	0.946474	1.04573
OG1RF_12519	OG1RF_RS12845	glutathione-disulfide reductase CDS	N/A	Late	-1.25383	-1.16524	0.209334	0.22107	0.990765	0.997903
OG1RF_12432	OG1RF_RS12430	peptide-methionine (R)-S-oxide reductase CDS	N/A	Late	-1.16172	-1.26458	0.174389	0.281312	0.979616	0.990983
OG1RF_12318	OG1RF_RS11875	membrane protein CDS	N/A	Late	-1.20038	-1.27356	0.238019	0.367632	0.938942	0.929353
OG1RF_12113	OG1RF_RS10810	ABC transporter permease CDS	N/A	Late	-1.15491	-1.25092	0.0685795	0.354305	1.04205	0.940894
OG1RF_11311	OG1RF_RS06770	multidrug ABC transporter ATP-binding protein CDS	cytoplasmic part | intracellular organelle	Late	-1.20137	-1.25679	0.178235	0.383748	0.962459	0.933719
OG1RF_10467	OG1RF_RS02480	thiol reductase thioredoxin CDS	One carbon pool by folate | Carbon fixation pathways in prokaryotes	Late	-1.29008	-1.17169	0.143668	0.494863	1.0443	0.778938
OG1RF_10597	OG1RF_RS03120	glyoxalase CDS	N/A	Late	-1.19049	-1.30059	0.293289	0.372023	0.918222	0.907547
OG1RF_12319	OG1RF_RS11880	chitooligosaccharide deacetylase CDS	N/A	Late	-1.18141	-1.27922	0.285027	0.282054	1.03139	0.862155
OG1RF_11325	OG1RF_RS06845	membrane protein CDS	plasma membrane | cell periphery	Late	-1.22126	-1.2332	0.247611	0.294563	1.0312	0.881083
OG1RF_11017	OG1RF_RS05290	hypothetical protein CDS	N/A	Late	-1.22543	-1.22543	0.309928	0.233084	1.06858	0.839274
OG1RF_11904	OG1RF_RS09740	ribosomal-protein-alanine N-acetyltransferase RimI CDS	N/A	Late	-1.19503	-1.27021	0.277786	0.293967	0.980183	0.913305
OG1RF_12201	OG1RF_RS11290	2-hydroxyacid dehydrogenase CDS	Methane metabolism | Glycine, serine and threonine metabolism	Late	-1.23317	-1.25079	0.273912	0.371023	0.994105	0.844918
OG1RF_12271	OG1RF_RS11630	CoA-disulfide reductase CDS	N/A	Late	-1.16437	-1.31536	0.393599	0.249711	0.845576	0.99085
OG1RF_12270	OG1RF_RS11625	rhodanese-like domain-containing protein CDS	N/A	Late	-1.17083	-1.27564	0.293646	0.222824	0.922589	1.0074
OG1RF_12278	OG1RF_RS11665	Zn-dependent hydrolase CDS	N/A	Late	-1.19831	-1.26871	0.29442	0.281649	0.928503	0.962446
OG1RF_10940	OG1RF_RS04900	helicase CDS	chromosome | Base excision repair	Late	-1.22459	-1.25819	0.324077	0.316009	0.835638	1.00706
OG1RF_11323	OG1RF_RS06835	PTS beta-glucoside transporter subunit EIIBCA CDS	N/A	Late	-1.22212	-1.2493	0.333273	0.270265	0.841647	1.02624
OG1RF_11359	OG1RF_RS07015	HslU--HslV peptidase proteolytic subunit CDS	N/A	Late	-1.21749	-1.27658	0.374018	0.310144	0.820988	0.98892
OG1RF_10117	OG1RF_RS00590	esterase CDS	Pyrimidine metabolism | Purine metabolism	Late	-1.25709	-1.25709	0.34502	0.405516	0.86214	0.901498
OG1RF_11903	OG1RF_RS09735	tRNA (adenosine(37)-N6)-threonylcarbamoyltransferase complex transferase subunit TsaD CDS	N/A	Late	-1.22916	-1.25867	0.383351	0.268241	0.909963	0.926271
OG1RF_12084	OG1RF_RS10660	Lsa family ABC-F type ribosomal protection protein CDS	N/A	Late	-1.22593	-1.27927	0.444985	0.287647	0.819879	0.952688
OG1RF_10300	OG1RF_RS01650	NAD-binding protein CDS	N/A	Late	-1.08936	-1.38635	0.27593	0.37956	0.99533	0.824889
OG1RF_11002	OG1RF_RS05215	hypothetical protein CDS	Galactose metabolism | Phosphotransferase system (PTS)	Late	-0.954746	-1.5161	0.411656	0.334381	0.965247	0.759561
OG1RF_10498	OG1RF_RS02635	excinuclease ABC subunit A CDS	nucleobase-containing compound catabolic process | nuclease activity	Late	-1.05876	-1.37361	0.250894	0.250894	0.928111	1.00247
OG1RF_11380	OG1RF_RS07120	MarR family transcriptional regulator CDS	DNA binding | nucleic acid binding	Late	-1.01408	-1.38267	0.251833	0.160928	1.02677	0.957223
OG1RF_10071	OG1RF_RS00360	transcriptional regulator CDS	N/A	Late	-1.00766	-1.3156	0.173958	0.0528488	0.94051	1.15594
OG1RF_11360	OG1RF_RS07020	tyrosine recombinase XerC CDS	N/A	Late	-0.891112	-1.43019	0.121234	0.137752	1.04137	1.02095
OG1RF_12010	OG1RF_RS10285	transcriptional regulator CDS	N/A	Late	-0.980969	-1.37957	0.191656	0.128754	1.02769	1.01244
OG1RF_10384	OG1RF_RS02075	hypothetical protein CDS	N/A	Late	-0.871146	-1.51245	0.212024	0.25381	1.01056	0.907201
OG1RF_12134	OG1RF_RS10920	transcriptional regulator CDS	ABC transporters	Late	-0.921388	-1.39847	-0.0181456	0.298502	0.905521	1.13398
OG1RF_10818	OG1RF_RS04295	NADH dehydrogenase CDS	chromosome | helicase activity	Late	-0.938084	-1.3382	-0.0109521	0.155944	0.936093	1.1952
	OG1RF_RS13230	hypothetical protein CDS	Biofilm formation | Sulfur metabolism	Late	-1.49564	-0.389819	-0.155886	-0.0659065	1.47918	0.628077
	OG1RF_RS00125	hypothetical protein CDS	N/A	Late	-1.30529	-0.838447	0.0399995	0.0399995	1.51172	0.55202
OG1RF_11952	OG1RF_RS09985	hypothetical protein CDS	N/A	Late	-1.3262	-0.686686	0.279024	-0.129684	1.61682	0.246728
OG1RF_11328	OG1RF_RS06860	pyruvate formate lyase-activating protein CDS	N/A	Late	-1.55118	-0.637423	0.16661	0.379617	1.39867	0.243707
OG1RF_10625	OG1RF_RS03255	preprotein translocase subunit YajC CDS	Bacterial secretion system | Protein export	Late	-1.17406	-0.800964	-0.183204	0.115342	1.67201	0.370883
OG1RF_10494	OG1RF_RS02615	magnesium transporter MgtC CDS	Staphylococcus aureus infection | nucleobase-containing compound catabolic process	Late	-1.48995	-0.83624	0.0208587	0.33907	1.11014	0.856115
OG1RF_11743	OG1RF_RS08925	TetR family transcriptional regulator CDS	N/A	Late	-1.52947	-0.738617	-0.131903	0.532473	1.12142	0.746101
OG1RF_11259	OG1RF_RS06515	ribosomal large subunit pseudouridine synthase B CDS	RNA binding | nucleic acid binding	Late	-1.62438	-0.711137	0.134991	0.454067	1.10369	0.64277
OG1RF_12025	OG1RF_RS10360	Cro/Cl family transcriptional regulator CDS	N/A	Late	-1.54977	-0.731934	0.0456604	0.257442	1.12472	0.85388
OG1RF_11402	OG1RF_RS07225	hypothetical protein CDS	N/A	Late	-1.337	-0.846969	0.0623022	0.173145	0.443762	1.50476
OG1RF_11795	OG1RF_RS09185	adenylosuccinate lyase CDS	N/A	Late	-1.50692	-0.792465	0.220492	0.20857	0.574606	1.29572
OG1RF_11490	OG1RF_RS07655	bifunctional phosphoribosylaminoimidazolecarboxamide formyltransferase/inosine monophosphate cyclohydrolase CDS	N/A	Late	-1.29061	-0.909739	0.0880815	0.107461	0.513654	1.49116
OG1RF_10613	OG1RF_RS03200	hypothetical protein CDS	Starch and sucrose metabolism | Phosphotransferase system (PTS)	Late	-1.23673	-1.0991	0.265532	0.0984845	0.640777	1.33104
	OG1RF_RS13370	hypothetical protein CDS	N/A	Late	-1.33447	-0.811378	0.365551	-0.255438	0.637172	1.39857
OG1RF_10612	OG1RF_RS03195	hypothetical protein CDS	cellular nitrogen compound metabolic process	Late	-1.18941	-1.15756	0.231916	0.255419	0.484154	1.37548
OG1RF_11126	OG1RF_RS05840	DUF5085 domain-containing protein CDS	Starch and sucrose metabolism | Phosphotransferase system (PTS)	Late	-1.38852	-0.546699	-0.110321	-0.22302	0.871566	1.397
	OG1RF_RS13555	hypothetical protein CDS	N/A	Late	-1.40254	-0.759007	0.0344515	-0.0751035	0.989066	1.21314
OG1RF_10988	OG1RF_RS05140	hypothetical protein CDS	N/A	Late	-1.51884	-0.689992	-0.0495403	0.169913	0.99487	1.09359
OG1RF_10483	OG1RF_RS02565	sulfurtransferase CDS	N/A	Late	-1.54813	-0.682593	0.0503528	0.122153	1.05877	0.999453
OG1RF_10390	OG1RF_RS02105	DNA polymerase CDS	Base excision repair	Late	-1.49721	-0.746216	-0.00940615	0.184092	0.91662	1.15211
OG1RF_10572	OG1RF_RS03000	hypothetical protein CDS	cell morphogenesis | organelle organization | DNA metabolic process	Late	-1.64282	-0.523043	0.0715151	0.0871693	0.988403	1.01878
OG1RF_12467	OG1RF_RS12600	OsmC/Ohr family protein CDS	N/A	Late	-1.57003	-0.626523	0.0312636	0.112071	0.923933	1.12929
OG1RF_10953	OG1RF_RS04970	NADPH-dependent oxidoreductase CDS	N/A	Late	-1.34077	-0.758511	-0.171972	0.125875	0.698339	1.44704
OG1RF_11305	OG1RF_RS06740	NADH oxidase CDS	N/A	Late	-1.66776	-0.366536	0.0556847	0.075016	0.588721	1.31488
OG1RF_11268	OG1RF_RS06560	ribosome biogenesis GTPase Der CDS	ribosome biogenesis | cellular nitrogen compound metabolic process	Late	-1.53635	-0.344912	-0.131417	-0.0454621	0.591262	1.46688
OG1RF_10505	OG1RF_RS02670	ATP-dependent Clp protease proteolytic subunit CDS	N/A	Late	-1.02403	-0.148621	-0.110467	-1.06779	1.25763	1.09328
OG1RF_11015	OG1RF_RS05280	oxidoreductase CDS	D-Glutamine and D-glutamate metabolism | Peptidoglycan biosynthesis	Late	-0.706623	-0.264951	-0.41256	-1.08815	1.33644	1.13584
OG1RF_11096	OG1RF_RS05690	hypothetical protein CDS	ABC transporters	Late	-0.672434	-0.286924	0.038889	-1.30254	1.49653	0.726483
OG1RF_10413	OG1RF_RS02215	arginine repressor CDS	Quorum sensing | ABC transporters	Late	-0.682217	-0.212599	-0.183296	-1.2313	1.52417	0.785244
OG1RF_12092	OG1RF_RS10700	transcription termination/antitermination protein NusG CDS	N/A	Late	-1.09646	-0.498306	0.236607	-0.876834	1.45444	0.78055
OG1RF_10721	OG1RF_RS03735	division/cell wall cluster transcriptional repressor MraZ CDS	cell morphogenesis | plasma membrane	Late	-0.0976914	-0.541038	-0.242184	-1.40864	1.27477	1.01478
OG1RF_11151	OG1RF_RS05970	hydroxymethylglutaryl-CoA synthase CDS	N/A	Late	-0.384959	-0.740204	-0.304694	-1.05735	1.2436	1.2436
OG1RF_12143	OG1RF_RS10965	DUF3042 domain-containing protein CDS	ABC transporters	Late	-0.628261	-0.971614	-0.118786	-0.736072	1.44241	1.01233
OG1RF_12469	OG1RF_RS12610	50S ribosomal protein L33 CDS	Two-component system | ribosome	Late	-0.468122	-0.93398	-0.0814412	-0.945179	1.38641	1.04231
OG1RF_12328	OG1RF_RS11925	hypothetical protein CDS	N/A	Late	-0.364051	-0.752557	-0.390595	-0.931224	1.61191	0.826516
OG1RF_11595	OG1RF_RS08180	hypothetical protein CDS	One carbon pool by folate	Late	-0.493079	-0.740455	-0.37749	-0.923193	1.30377	1.23045
OG1RF_11390	OG1RF_RS07165	lipoprotein CDS	N/A	Late	-0.435626	-0.631236	-0.348381	-1.08034	1.31602	1.17956
OG1RF_11356	OG1RF_RS07000	aldose 1-epimerase CDS	N/A	Late	-0.547389	-0.817852	-0.184815	-0.943073	1.25342	1.23971
OG1RF_10874	OG1RF_RS04575	DUF378 domain-containing protein CDS	Tyrosine metabolism | Chloroalkane and chloroalkene degradation	Late	-0.367846	-0.899947	-0.331238	-0.902705	1.27148	1.23025
OG1RF_12198	OG1RF_RS11270	hypothetical protein CDS	N/A	Late	-0.610465	-0.632342	-0.323704	-0.943947	1.4558	1.05466
OG1RF_12486	OG1RF_RS12685	30S ribosomal protein S9 CDS	N/A	Late	-0.469216	-0.832852	-0.247073	-0.927722	1.45872	1.01814
OG1RF_12448	OG1RF_RS12510	DNA-directed RNA polymerase subunit sigma CDS	N/A	Late	-0.489077	-0.847091	-0.350324	-0.842038	1.35015	1.17838
OG1RF_10791	OG1RF_RS04165	hypothetical protein CDS	Oxidative phosphorylation | nuclease activity	Late	-0.709159	-0.664244	-0.485912	-0.712675	1.33232	1.23967
OG1RF_10456	OG1RF_RS02425	DeoR family transcriptional regulator CDS	N/A	Late	-0.689836	-0.576872	-0.556438	-0.751593	1.25429	1.32045
OG1RF_10455	OG1RF_RS02420	1-phosphofructokinase CDS	N/A	Late	-0.795783	-0.593023	-0.433097	-0.738426	1.2324	1.32793
OG1RF_12316	OG1RF_RS11865	PTS N-acetylgalactosamine transporter subunit IIB CDS	N/A	Late	-0.53195	-0.812196	-0.571916	-0.653946	1.29415	1.27585
OG1RF_10615	OG1RF_RS03210	glycosyl transferase family 2 CDS	Cyanoamino acid metabolism | Alanine, aspartate and glutamate metabolism	Late	-0.679649	-0.798768	-0.506042	-0.583042	1.22051	1.34699
	OG1RF_RS13560	hypothetical protein CDS	N/A	Late	-0.718336	-0.681896	-0.50285	-0.645669	1.04943	1.49932
OG1RF_12230	OG1RF_RS11430	TVP38/TMEM64 family protein CDS	N/A	Late	-0.639383	-0.570992	-0.639383	-0.728329	1.32522	1.25286
OG1RF_10267	OG1RF_RS01475	death-on-curing family protein CDS	N/A	Late	-0.651876	-0.606295	-0.570082	-0.717361	1.52558	1.02003
OG1RF_10917	OG1RF_RS04790	lactoylglutathione lyase CDS	N/A	Late	-0.752005	-0.693065	-0.646409	-0.478526	1.33425	1.23575
OG1RF_12558	OG1RF_RS13100	cell wall surface anchor protein CDS	N/A	Late	-0.676957	-0.717885	-0.627939	-0.554259	1.33485	1.24219
OG1RF_11462	OG1RF_RS07525	membrane protein CDS	N/A	Late	-0.65038	-0.745941	-0.550208	-0.624951	1.38829	1.18319
OG1RF_10599	OG1RF_RS03130	transcriptional regulator CDS	N/A	Late	-0.73191	-0.697746	-0.642241	-0.465637	1.52237	1.01516
OG1RF_10609	OG1RF_RS03180	transcriptional regulator NrdR CDS	DNA binding | nucleic acid binding	Late	-0.608441	-0.74852	-0.627927	-0.589123	1.37473	1.19928
OG1RF_10159	OG1RF_RS00800	50S ribosomal protein L29 CDS	Amino sugar and nucleotide sugar metabolism | ribosome	Late	-0.654605	-0.690434	-0.578052	-0.528651	1.71355	0.738194
OG1RF_10952	OG1RF_RS04965	CsbD family protein CDS	phosphatase activity | nucleobase-containing compound catabolic process	Late	-0.684324	-0.827334	-0.398199	-0.633474	1.43461	1.10872
OG1RF_10136	OG1RF_RS00685	ferrichrome ABC transporter substrate-binding protein CDS	N/A	Late	-0.521636	-0.270967	-0.806885	-0.910939	1.36123	1.1492
OG1RF_11464	OG1RF_RS07535	hypothetical protein CDS	N/A	Late	-0.55258	-0.528619	-0.777428	-0.710064	1.34577	1.22293
OG1RF_11911	OG1RF_RS09775	haloacid dehalogenase CDS	N/A	Late	-0.350137	-0.647431	-0.647431	-0.896728	1.31965	1.22207
OG1RF_10920	OG1RF_RS04805	phosphohydrolase CDS	N/A	Late	-0.558734	-0.485958	-0.810891	-0.708198	1.33706	1.22672
OG1RF_10338	OG1RF_RS01840	osmotically inducible protein C CDS	transport	Late	-0.337596	-0.65408	-0.769413	-0.786843	1.29753	1.2504
OG1RF_10921	OG1RF_RS04810	lipoate--protein ligase A CDS	N/A	Late	-0.626433	-0.474631	-0.878916	-0.56518	1.43299	1.11217
OG1RF_11415	OG1RF_RS07290	PAS domain-containing sensor histidine kinase CDS	cellular protein modification process | Two-component system	Late	-0.378348	-0.496508	-0.798811	-0.864646	1.30855	1.22976
OG1RF_12189	OG1RF_RS11200	MarR family transcriptional regulator CDS	N/A	Late	-0.68753	-0.39554	-0.858547	-0.611332	1.30143	1.25151
OG1RF_11755	OG1RF_RS08985	hypothetical protein CDS	nucleobase-containing compound catabolic process | nucleobase-containing compound metabolic process	Late	-0.474601	-0.396546	-0.956447	-0.701504	1.3434	1.18569
OG1RF_11674	OG1RF_RS08585	cysteine desulfurase CDS	N/A	Late	-0.5841	-0.442352	-0.83749	-0.682732	1.43592	1.11076
OG1RF_12182	OG1RF_RS11165	acetyl-CoA carboxylase, biotin carboxyl carrier protein CDS	N/A	Late	-0.544036	-0.557967	-0.659047	-0.801823	1.15638	1.40649
	OG1RF_RS13660	hypothetical protein CDS	N/A	Late	-0.719814	-0.325416	-0.711248	-0.790811	1.25991	1.28737
OG1RF_10864	OG1RF_RS04525	hypothetical protein CDS	N/A	Late	-0.65848	-0.518293	-0.744234	-0.646477	1.16132	1.40616
OG1RF_11764	OG1RF_RS13215	cell wall surface anchor family protein CDS	N/A	Late	-0.372624	-0.570198	-0.63853	-0.95266	1.19583	1.33819
OG1RF_10865	OG1RF_RS04530	spermine/spermidine acetyltransferase CDS	Arginine and proline metabolism | cellular amino acid metabolic process	Late	-0.493355	-0.459122	-0.809507	-0.789524	1.1981	1.3534
OG1RF_10542	OG1RF_RS02850	hypothetical protein CDS	N/A	Late	-0.533938	-0.445082	-0.649062	-0.920046	1.23822	1.3099
OG1RF_12186	OG1RF_RS11185	2-nitropropane dioxygenase CDS	N/A	Late	-0.712867	-0.272344	-0.887728	-0.65406	1.19667	1.33033
OG1RF_11486	OG1RF_RS07635	membrane protein CDS	plasma membrane | cell periphery	Late	-0.976623	-0.395626	-0.819531	-0.298895	1.3615	1.12917
OG1RF_11870	OG1RF_RS09570	undecaprenyl-diphosphatase CDS	cell morphogenesis | Peptidoglycan biosynthesis	Late	-0.910127	-0.499973	-0.662197	-0.476704	1.33467	1.21433
OG1RF_12500	OG1RF_RS12755	LytR family transcriptional regulator CDS	Ribosome	Late	-1.03106	-0.395806	-0.651324	-0.437457	1.2727	1.24295
OG1RF_11357	OG1RF_RS07005	GTP-sensing pleiotropic transcriptional regulator CodY CDS	N/A	Late	-0.920167	-0.537734	-0.882885	-0.134933	1.20743	1.26829
OG1RF_12225	OG1RF_RS11405	cold-shock protein CDS	N/A	Late	-0.959357	0.0321978	-1.29162	0.0260638	1.04318	1.14953
OG1RF_10618	OG1RF_RS03225	hypothetical protein CDS	Peptidoglycan biosynthesis | Amino sugar and nucleotide sugar metabolism	Late	-0.84738	-0.492332	-0.759939	-0.438147	1.4268	1.111
OG1RF_10504	OG1RF_RS02665	thioredoxin CDS	N/A	Late	-0.182397	-0.968203	-0.850992	-0.473099	1.13921	1.33548
OG1RF_10672	OG1RF_RS03490	N-acetyltransferase CDS	N/A	Late	-0.219316	-0.807246	-0.925111	-0.546613	1.36077	1.13751
OG1RF_11303	OG1RF_RS06730	cysteine synthase A CDS	Sulfur metabolism | Homologous recombination	Late	-0.441579	-1.04035	-0.703929	-0.314627	1.21906	1.28143
OG1RF_12294	OG1RF_RS11745	ATPase CDS	N/A	Late	-0.499757	-0.863151	-0.730306	-0.459506	1.24078	1.31194
OG1RF_11660	OG1RF_RS08510	NADH dehydrogenase CDS	N/A	Late	-0.421173	-0.816729	-0.874425	-0.422431	1.26738	1.26738
OG1RF_10745	OG1RF_RS03850	PTS sugar transporter subunit IIB CDS	nucleotidyltransferase activity | Starch and sucrose metabolism	Late	-0.388069	-0.691164	-0.859125	-0.604343	1.13773	1.40497
OG1RF_12188	OG1RF_RS11195	3-oxoacyl-ACP synthase III CDS	N/A	Late	-0.340715	-0.938619	-0.921904	-0.278794	1.24002	1.24002
OG1RF_11468	OG1RF_RS07555	phosphate ABC transporter, permease protein PstA CDS	N/A	Late	-0.735841	-0.682104	-0.79324	-0.337848	1.29814	1.2509
OG1RF_11766	OG1RF_RS09040	multidrug ABC transporter ATP-binding protein CDS	ATPase activity | nucleoside-triphosphatase activity	Late	-0.643054	-0.659445	-0.799468	-0.46304	1.34741	1.21759
OG1RF_10387	OG1RF_RS02090	glyoxalase CDS	Xylene degradation | Chlorocyclohexane and chlorobenzene degradation | Benzoate degradation	Late	-0.690118	-0.828117	-0.769807	-0.237423	1.26148	1.26399
	OG1RF_RS05855	hypothetical protein CDS	N/A	Late	-0.617363	-0.746086	-0.746086	-0.454053	1.36372	1.19987
OG1RF_12265	OG1RF_RS11600	glutamyl-tRNA(Gln) amidotransferase CDS	N/A	Late	-0.616558	-0.503466	-1.00432	-0.403437	1.25585	1.27193
OG1RF_10617	OG1RF_RS03220	hypothetical protein CDS	Carbon fixation in photosynthetic organisms | Methane metabolism	Late	-0.662491	-0.689737	-0.899456	-0.277695	1.25142	1.27796
OG1RF_10454	OG1RF_RS02415	PTS fructose transporter subunit IIC CDS	N/A	Late	-0.735735	-0.688238	-0.743494	-0.390115	1.2101	1.34748
OG1RF_10644	OG1RF_RS03350	hypothetical protein CDS	N/A	Late	-0.583438	-0.698985	-0.800196	-0.473718	1.13877	1.41757
OG1RF_10616	OG1RF_RS03215	hypothetical protein CDS	cellular amino acid metabolic process | organonitrogen compound metabolic process	Late	-0.772027	-0.711464	-0.576624	-0.503309	1.1668	1.39662
	OG1RF_RS09400	acylphosphatase CDS	Pyruvate metabolism | cytoplasm	Late	-0.714471	-0.738173	-0.667631	-0.443973	1.19813	1.36611
OG1RF_11908	OG1RF_RS09760	virion core protein CDS	N/A	Late	-0.532447	-0.660088	-0.789727	-0.574776	1.10892	1.44812
OG1RF_10945	OG1RF_RS04925	fructose-1,6-bisphosphate aldolase, class II CDS	Carbon fixation in photosynthetic organisms | Methane metabolism	Late	-0.9615	-0.367322	-0.889402	-0.171362	0.830696	1.55889
OG1RF_12164	OG1RF_RS11075	hypothetical protein CDS	N/A	Late	-0.833686	-0.6646	-0.642627	-0.41828	1.29711	1.26208
OG1RF_11193	OG1RF_RS06185	thiol reductase thioredoxin CDS	Arginine and proline metabolism | cellular nitrogen compound metabolic process	Late	-0.500539	-0.451526	-1.27911	-0.159327	1.31107	1.07943
OG1RF_10285	OG1RF_RS01575	membrane protein CDS	cytosol | cytoplasmic part	Late	-0.635172	-0.696614	-0.995181	-0.149556	1.11187	1.36465
OG1RF_10386	OG1RF_RS02085	nitroreductase CDS	ABC transporters | DNA binding	Late	-0.628709	-0.827665	-0.921128	-0.0937181	1.16864	1.30258
OG1RF_10471	OG1RF_RS02500	agmatine deiminase CDS	Arginine and proline metabolism | cellular amino acid metabolic process	Late	-0.99979	-1.17779	-0.345064	0.370023	0.934292	1.21833
OG1RF_10653	OG1RF_RS03395	DNA-binding response regulator CDS	signal transduction | tRNA metabolic process	Late	-1.19239	-0.981501	-0.350753	0.357658	0.994018	1.17297
	OG1RF_RS13095	hypothetical protein CDS	N/A	Late	-1.0096	-1.22889	-0.268594	0.389895	1.00799	1.1092
OG1RF_11143	OG1RF_RS05930	dihydrolipoamide acetyltransferase CDS	Pyruvate metabolism | Glycolysis / Gluconeogenesis	Late	-1.04468	-0.815462	-0.638794	0.127097	1.24363	1.1282
OG1RF_10119	OG1RF_RS00600	adenosine deaminase CDS	N/A	Late	-1.11664	-0.859609	-0.589366	0.38149	1.35291	0.831214
OG1RF_11648	OG1RF_RS08455	hypothetical protein CDS	N/A	Late	-1.02728	-0.869876	-0.749414	0.441796	1.12118	1.08359
OG1RF_10552	OG1RF_RS02900	50S ribosomal protein L25/general stress proteinCtc CDS	N/A	Late	-0.715806	-1.42529	-0.314747	0.33788	1.06412	1.05384
OG1RF_12491	OG1RF_RS12710	peptidase A24 CDS	N/A	Late	-0.63314	-1.31152	-0.573722	0.457097	0.701613	1.35967
OG1RF_11155	OG1RF_RS05995	cold-shock protein CDS	N/A	Late	-0.56264	-1.37066	-0.559926	0.304611	1.13571	1.0529
	OG1RF_RS04055	hypothetical protein CDS	N/A	Late	-0.530323	-1.47077	-0.39205	0.299316	0.801729	1.2921
OG1RF_11840	OG1RF_RS09420	glycine--tRNA ligase subunit alpha CDS	N/A	Late	-0.566233	-1.39789	-0.575221	0.442353	1.05416	1.04283
OG1RF_10575	OG1RF_RS03015	UDP-N-acetylmuramoylalanyl-D-glutamyl-2, 6-diaminopimelate--D-alanyl-D-alanine ligase CDS	Lysine biosynthesis | cell morphogenesis	Late	-0.592729	-1.24229	-0.524879	0.00438187	1.34458	1.01093
OG1RF_11144	OG1RF_RS05935	dihydrolipoyl dehydrogenase CDS	Valine, leucine and isoleucine degradation | Glyoxylate and dicarboxylate metabolism	Late	-0.67334	-1.13415	-0.685765	0.139247	1.177	1.177
OG1RF_11379	OG1RF_RS07115	oxidoreductase CDS	Purine metabolism	Late	-0.58537	-0.979695	-0.869958	0.01119	1.25131	1.17252
OG1RF_10233	OG1RF_RS01310	cystathionine gamma-synthase CDS	Staphylococcus aureus infection | Selenocompound metabolism	Late	-0.617971	-1.00479	-0.858269	0.087747	1.18477	1.20852
OG1RF_11036	OG1RF_RS05385	ATPase P CDS	DNA binding | nucleic acid binding	Late	-0.544144	-1.13312	-0.742277	0.024496	1.18651	1.20853
OG1RF_11077	OG1RF_RS05585	nucleotide exchange factor GrpE CDS	phosphatase activity | cellular protein modification process	Late	-0.704702	-0.8688	0.0834971	-0.903819	1.0244	1.36942
	OG1RF_RS13360	hypothetical protein CDS	DNA binding | nucleic acid binding	Late	-0.910021	-0.887267	0.066573	-0.670573	1.04666	1.35463
OG1RF_11681	OG1RF_RS08625	peptidase M20 CDS	N/A	Late	-0.794555	-0.677969	-0.0252795	-0.913621	0.917433	1.49399
OG1RF_10144	OG1RF_RS00725	30S ribosomal protein S12 CDS	rRNA binding | ribosome	Late	-0.69288	-1.04936	0.147057	-0.763004	1.04791	1.31028
OG1RF_12285	OG1RF_RS11700	choloylglycine hydrolase CDS	N/A	Late	-0.897838	-0.397719	0.0515481	-1.08144	0.880165	1.44528
OG1RF_12441	OG1RF_RS12475	hypothetical protein CDS	methyltransferase activity | DNA metabolic process	Late	-0.887004	-0.770191	0.142857	-0.764514	0.681956	1.5969
OG1RF_11689	OG1RF_RS08665	hypothetical protein CDS	N/A	Late	-1.01591	-0.948899	-0.208874	-0.180073	0.84417	1.50958
OG1RF_11992	OG1RF_RS10185	ATP synthase subunit A CDS	N/A	Late	-0.979316	-0.893251	-0.00412019	-0.501026	0.90142	1.47629
OG1RF_10862	OG1RF_RS04515	hypothetical protein CDS	Butanoate metabolism | Propanoate metabolism	Late	-0.898367	-1.04086	-0.184799	-0.168054	0.687589	1.60449
OG1RF_10863	OG1RF_RS04520	universal stress protein A CDS	cytoplasm | intracellular part	Late	-0.851248	-0.909894	-0.205858	-0.462588	0.868634	1.56095
OG1RF_10072	OG1RF_RS00365	transcriptional regulator CDS	Drug metabolism | Purine metabolism	Late	-0.854628	-1.31517	0.146331	-0.153111	0.836964	1.33962
OG1RF_10869	OG1RF_RS04550	hypothetical protein CDS	N/A	Late	-0.75049	-1.46013	0.432395	-0.112723	0.547173	1.34377
OG1RF_10556	OG1RF_RS02920	uridine kinase CDS	Drug metabolism | Pyrimidine metabolism	Late	-0.772427	-1.49665	0.329832	-0.0096687	0.695724	1.25319
OG1RF_12422	OG1RF_RS12400	hypothetical protein CDS	N/A	Late	-0.768847	-1.49505	-0.00951154	0.210674	1.06111	1.00162
OG1RF_10650	OG1RF_RS03380	LysR family transcriptional regulator CDS	Butanoate metabolism | Pantothenate and CoA biosynthesis	Late	-0.814237	-1.45232	0.169677	0.00380008	1.11163	0.981458
OG1RF_10941	OG1RF_RS04905	L-asparaginase CDS	Cyanoamino acid metabolism | Alanine, aspartate and glutamate metabolism	Late	-0.644032	-1.50062	-0.00202907	-0.0129027	1.10497	1.05462
OG1RF_12521	OG1RF_RS12855	transcriptional regulator CDS	N/A	Late	-0.415877	-1.6764	0.0210575	0.0675261	0.955366	1.04833
OG1RF_10811	OG1RF_RS04260	collagen adhesion protein CDS	Staphylococcus aureus infection | cell wall	Late	-0.712834	-1.56158	0.110799	0.155138	1.00097	1.00751
	OG1RF_RS13575	hypothetical protein CDS	N/A	Late	-0.659956	-1.40555	0.0199862	-0.208917	1.16977	1.08466
OG1RF_11535	OG1RF_RS07880	hypothetical protein CDS	N/A	Late	-0.596578	-1.36438	0.13924	-0.420589	1.31127	0.931038
OG1RF_10855	OG1RF_RS04480	N-acetyltransferase CDS	DNA metabolic process | nucleic acid metabolic process	Late	-0.62577	-1.40219	-0.0385323	-0.211948	1.15018	1.12825
OG1RF_10247	OG1RF_RS01380	glyoxalase CDS	N/A	Late	-0.760989	-1.23247	-0.203632	-0.180642	1.21157	1.16616
OG1RF_12421	OG1RF_RS12395	hypothetical protein CDS	N/A	Late	-0.694295	-1.30113	-0.160438	-0.194017	1.15681	1.19307
OG1RF_12131	OG1RF_RS10905	membrane protein CDS	N/A	Late	-0.75481	-1.26079	-0.176696	-0.166354	1.17027	1.18838
OG1RF_11417	OG1RF_RS07300	aminotransferase A CDS	N/A	Late	-0.712554	-1.20743	-0.125233	-0.353809	1.11052	1.28851
OG1RF_10882	OG1RF_RS04615	amino acid permease CDS	N/A	Late	-0.695445	-1.20551	-0.169117	-0.344374	1.18332	1.23112
OG1RF_10444	OG1RF_RS02365	ATP-dependent Clp protease ATP-binding protein CDS	N/A	Late	-0.832642	-1.27638	-0.100836	-0.0952167	1.1812	1.12387
OG1RF_11543	OG1RF_RS07920	cobalt transporter CbiM CDS	N/A	Late	-0.733654	-1.36364	-0.0330772	-0.141591	1.12689	1.14508
OG1RF_11410	OG1RF_RS07265	MerR family transcriptional regulator CDS	cell morphogenesis | DNA binding	Late	-0.640791	-1.43247	-0.0914091	-0.0761995	1.19954	1.04133
OG1RF_10068	OG1RF_RS00345	oxidoreductase CDS	cytosol | cytoplasmic part	Late	-0.874721	-1.2769	-0.0903361	-0.0338752	1.08611	1.18972
OG1RF_11606	OG1RF_RS08240	Bcr/CflA family drug resistance efflux transporter CDS	Peptidoglycan biosynthesis | transmembrane transport	Late	-0.919494	-1.25848	-0.0155847	-0.0680623	1.06594	1.19568
OG1RF_11489	OG1RF_RS07650	phosphoribosylamine--glycine ligase CDS	N/A	Late	-0.91906	-1.32438	0.0887893	-0.0313429	1.05296	1.13303
OG1RF_10069	OG1RF_RS00350	hypothetical protein CDS	N/A	Late	-0.761526	-1.35112	-0.0747325	-0.0747325	1.01963	1.24247
OG1RF_10232	OG1RF_RS01305	cysteine synthase CDS	Sulfur metabolism | Cysteine and methionine metabolism	Late	-1.0887	-0.522213	-0.427069	-0.467747	1.28028	1.22545
OG1RF_10758	OG1RF_RS03920	hypothetical protein CDS	cellular amino acid metabolic process | organonitrogen compound metabolic process	Late	-1.10482	-0.582308	-0.369337	-0.370534	1.54622	0.880777
OG1RF_11414	OG1RF_RS07285	DNA-binding response regulator CDS	signal transduction | Two-component system	Late	-1.12453	-0.722098	-0.209667	-0.393482	1.31009	1.13968
OG1RF_10328	OG1RF_RS01790	peptidase M23 CDS	Glycerophospholipid metabolism	Late	-1.04617	-0.422909	-0.286321	-0.711865	1.45072	1.01655
OG1RF_11506	OG1RF_RS07735	hypothetical protein CDS	Staphylococcus aureus infection | Two-component system	Late	-0.865492	-0.501344	-0.381317	-0.792109	1.28182	1.25844
OG1RF_11519	OG1RF_RS07800	universal stress protein A CDS	N/A	Late	-0.776793	-0.744117	-0.357378	-0.670555	1.3672	1.18164
OG1RF_10348	OG1RF_RS01890	superoxide dismutase [Fe] CDS	Longevity regulating pathway	Late	-0.854364	-0.530631	-0.130298	-0.954727	1.30397	1.16605
OG1RF_10480	OG1RF_RS02550	glyoxalase CDS	N/A	Late	-1.01636	-0.666085	-0.00225061	-0.746296	1.29141	1.13958
OG1RF_11676	OG1RF_RS08595	ribose-phosphate pyrophosphokinase 1 CDS	N/A	Late	-0.759316	-0.595993	-0.384425	-0.810988	1.34484	1.20588
OG1RF_11767	OG1RF_RS09045	multidrug ABC transporter ATP-binding protein CDS	Glyoxylate and dicarboxylate metabolism | ATPase activity	Late	-0.97494	-0.650705	-0.602976	-0.288521	1.33358	1.18356
OG1RF_11608	OG1RF_RS08255	hypothetical protein CDS	Xylene degradation | Benzoate degradation	Late	-0.969156	-0.836884	-0.469878	-0.181723	1.43685	1.02079
OG1RF_10762	OG1RF_RS03940	hypothetical protein CDS	N/A	Late	-0.979629	-0.742225	-0.424184	-0.37061	1.31022	1.20642
OG1RF_10546	OG1RF_RS02870	GntR family transcriptional regulator CDS	N/A	Late	-0.953874	-0.838095	-0.460903	-0.218604	1.42732	1.04416
OG1RF_11140	OG1RF_RS05915	magnesium-translocating P-type ATPase CDS	Aminoacyl-tRNA biosynthesis | ATPase activity	Late	-0.842443	-0.915763	-0.381194	-0.374673	1.20366	1.31041
OG1RF_10610	OG1RF_RS03185	helicase DnaB CDS	N/A	Late	-0.854264	-0.877321	-0.4146	-0.376592	1.21331	1.30947
OG1RF_10541	OG1RF_RS02845	GlsB/YeaQ/YmgE family stress response membrane protein CDS	N/A	Late	-1.00986	-0.773908	-0.430855	-0.281789	1.23914	1.25727
OG1RF_10654	OG1RF_RS03400	two-component sensor histidine kinase CDS	Sulfur metabolism | cellular protein modification process	Late	-0.97451	-0.780642	-0.503225	-0.240374	1.18598	1.31277
OG1RF_10771	OG1RF_RS03985	hypothetical protein CDS	N/A	Late	-0.767541	-0.958871	-0.426412	-0.366803	1.23958	1.28005
OG1RF_11463	OG1RF_RS07530	PspC family transcriptional regulator CDS	N/A	Late	-0.776218	-0.821279	-0.47297	-0.480933	1.35685	1.19455
OG1RF_11675	OG1RF_RS08590	cysteine desulfurase CDS	N/A	Late	-0.799375	-0.834199	-0.489734	-0.421414	1.34262	1.2021
OG1RF_11314	OG1RF_RS06790	catalase CDS	Longevity regulating pathway | Glyoxylate and dicarboxylate metabolism	Late	-0.701534	-0.892315	-0.583842	-0.366416	1.28321	1.2609
OG1RF_11315	OG1RF_RS06795	deoxyribodipyrimidine photo-lyase CDS	N/A	Late	-0.744954	-0.945335	-0.40273	-0.436322	1.2689	1.26044
OG1RF_10482	OG1RF_RS02560	hypothetical protein CDS	Aminoacyl-tRNA biosynthesis	Late	-0.667417	-1.07565	-0.450458	-0.298635	1.24749	1.24467
OG1RF_12229	OG1RF_RS11425	hypothetical protein CDS	N/A	Late	-0.816693	-0.917972	-0.436758	-0.347482	1.31602	1.20289
OG1RF_10866	OG1RF_RS04535	thioredoxin CDS	cell wall | cell periphery	Late	-0.803686	-0.804942	-0.596393	-0.338589	1.25113	1.29248
OG1RF_11542	OG1RF_RS07915	cobalt transporter CDS	N/A	Late	-0.725929	-1.05582	-0.479379	-0.218919	1.18901	1.29104
OG1RF_10611	OG1RF_RS03190	primosomal protein DnaI CDS	Base excision repair	Late	-0.773356	-0.794464	-0.514894	-0.477535	1.28891	1.27134
	OG1RF_RS13520	hypothetical protein CDS	N/A	Late	-0.774638	-0.801769	-0.576611	-0.401589	1.26424	1.29037
OG1RF_12098	OG1RF_RS10730	oxidoreductase CDS	N/A	Late	-0.741474	-0.811327	-0.564285	-0.439236	1.35949	1.19683
OG1RF_10481	OG1RF_RS02555	serine hydrolase CDS	N/A	Late	-0.670152	-0.956292	-0.636531	-0.253655	1.2489	1.26773
	OG1RF_RS08575	hypothetical protein CDS	N/A	Late	-0.931158	-1.06638	-0.227357	-0.176201	1.32386	1.07723
OG1RF_10788	OG1RF_RS04150	transposase CDS	organelle organization | DNA metabolic process	Late	-0.839104	-1.09737	-0.330556	-0.137519	1.39279	1.01175
OG1RF_10834	OG1RF_RS04375	hypothetical protein CDS	N/A	Late	-0.946425	-0.978983	-0.318644	-0.183791	1.3919	1.03594
OG1RF_11261	OG1RF_RS06525	zinc ribbon domain-containing protein CDS	Selenocompound metabolism | ribosome	Late	-0.952214	-1.09507	-0.224904	-0.0921313	1.32361	1.04072
OG1RF_10031	OG1RF_RS00160	copper ABC transporter permease CDS	N/A	Late	-0.932889	-1.14059	-0.156822	-0.110531	1.33202	1.00881
OG1RF_11714	OG1RF_RS08790	glycosyl transferase family 2 CDS	N/A	Late	-0.879013	-1.10083	-0.14257	-0.186163	1.53884	0.76974
OG1RF_10307	OG1RF_RS01685	MFS transporter CDS	N/A	Late	-0.938757	-1.05326	-0.260985	-0.128766	1.40098	0.980788
OG1RF_11130	OG1RF_RS05860	peptidase M4 CDS	N/A	Late	-0.940773	-0.846068	-0.312694	-0.3983	1.35641	1.14143
OG1RF_10765	OG1RF_RS03955	daunorubicin resistance protein DrrC CDS	N/A	Late	-0.809773	-0.935438	-0.364984	-0.393428	1.40537	1.09825
OG1RF_10053	OG1RF_RS00270	ABC transporter permease CDS	ATPase activity | ABC transporters	Late	-0.808004	-0.921172	-0.382165	-0.400867	1.3907	1.12151
OG1RF_10479	OG1RF_RS02545	L-cystine transporter tcyP CDS	Cell cycle	Late	-0.909549	-1.00572	-0.276643	-0.262885	1.26339	1.1914
OG1RF_10376	OG1RF_RS02035	LysR family transcriptional regulator CDS	N/A	Late	-0.880519	-0.996488	-0.255359	-0.331939	1.33192	1.13238
OG1RF_11399	OG1RF_RS07210	hypothetical protein CDS	DNA binding | nucleic acid binding	Late	-0.969942	-0.946734	-0.214103	-0.309554	1.36787	1.07247
OG1RF_10770	OG1RF_RS03980	aspartate 4-decarboxylase CDS	Oxidative phosphorylation | cellular amino acid metabolic process	Late	-0.874114	-0.992776	-0.289679	-0.319063	1.24845	1.22719
OG1RF_10306	OG1RF_RS01680	DUF4811 domain-containing protein CDS	N/A	Late	-0.851942	-1.06383	-0.299458	-0.228874	1.30451	1.13959
OG1RF_12132	OG1RF_RS10910	MFS transporter CDS	transmembrane transport | Quorum sensing	Late	-0.969789	-1.06863	-0.0726587	-0.257976	1.32503	1.04403
OG1RF_10840	OG1RF_RS04405	purine catabolism regulatory protein CDS	N/A	Late	-0.863066	-0.987871	-0.274864	-0.354209	1.27869	1.20132
OG1RF_11876	OG1RF_RS09600	2-dehydropantoate 2-reductase CDS	Pantothenate and CoA biosynthesis | Pentose phosphate pathway	Late	-0.781566	-1.1136	-0.00661086	-0.501107	1.27552	1.12736
	OG1RF_RS08250	hypothetical protein CDS	Aminoacyl-tRNA biosynthesis	Late	-0.792602	-1.03175	-0.247498	-0.399158	1.36545	1.10555
OG1RF_10383	OG1RF_RS02070	hypothetical protein CDS	N/A	Late	-0.945699	-0.974259	-0.0294527	-0.468992	1.28442	1.13398
OG1RF_10382	OG1RF_RS02065	peptidase M48 CDS	N/A	Late	-0.835411	-1.0329	-0.205414	-0.391448	1.20758	1.25759
OG1RF_11883	OG1RF_RS09635	phosphopantetheine adenylyltransferase CDS	N/A	Late	-1.36103	-0.79771	0.0240522	-0.0328257	1.36709	0.800418
OG1RF_12241	OG1RF_RS11480	LysR family transcriptional regulator CDS	DNA binding | nucleic acid binding	Late	-1.10999	-0.885754	-0.230794	-0.120506	1.45749	0.88955
OG1RF_11520	OG1RF_RS07805	general stress protein A CDS	N/A	Late	-1.191	-0.944427	0.0801352	-0.195671	1.36153	0.889442
OG1RF_10309	OG1RF_RS01695	IclR family transcriptional regulator CDS	kinase activity | transferase activity, transferring phosphorus-containing groups	Late	-1.06956	-1.03656	-0.165096	-0.0727531	1.20319	1.14078
OG1RF_11308	OG1RF_RS06755	protease synthase CDS	Nicotinate and nicotinamide metabolism	Late	-1.14075	-0.956811	-0.1266	-0.121995	1.17974	1.16641
OG1RF_11505	OG1RF_RS07730	hypothetical protein CDS	N/A	Late	-1.0318	-1.01822	-0.232516	-0.0983792	1.17477	1.20615
OG1RF_11421	OG1RF_RS07320	LysR family transcriptional regulator CDS	N/A	Late	-1.16581	-0.886696	-0.138927	-0.176744	1.18556	1.18261
OG1RF_11358	OG1RF_RS07010	HslU--HslV peptidase ATPase subunit CDS	N/A	Late	-1.12509	-1.0439	-0.0632339	-0.0632339	1.11727	1.1782
OG1RF_11778	OG1RF_RS09100	LacI family transcriptional regulator CDS	Biofilm formation | Amino sugar and nucleotide sugar metabolism	Late	-1.04226	-1.04226	-0.171016	-0.104775	1.15137	1.20894
OG1RF_12184	OG1RF_RS11175	beta-ketoacyl-ACP reductase CDS	N/A	Late	-1.25013	-0.891535	-0.0680751	-0.0680751	0.999553	1.27826
OG1RF_11572	OG1RF_RS08065	enoyl-CoA hydratase CDS	N/A	Late	-1.00685	-0.908765	-0.341137	-0.194605	1.25392	1.19744
OG1RF_12014	OG1RF_RS10305	glycine/betaine ABC transporter permease CDS	transmembrane transport | ABC transporters	Late	-0.971403	-0.975373	-0.291486	-0.200708	1.27189	1.16708
OG1RF_12117	OG1RF_RS10830	DNA polymerase IV CDS	N/A	Late	-1.01775	-0.958037	-0.255354	-0.194607	1.2369	1.18884
OG1RF_11307	OG1RF_RS06750	N-acetyltransferase CDS	N/A	Late	-1.14307	-0.740108	-0.206072	-0.351512	1.19851	1.24225
OG1RF_10707	OG1RF_RS03660	DNA repair exonuclease CDS	N/A	Late	-1.03784	-0.843248	-0.328015	-0.255383	1.26508	1.1994
OG1RF_10110	OG1RF_RS00550	GntR family transcriptional regulator CDS	N/A	Late	-1.0042	-0.922848	-0.226789	-0.296005	1.22214	1.22771
OG1RF_11544	OG1RF_RS07925	Crp/Fnr family transcriptional regulator CDS	N/A	Late	-1.00371	-0.957484	-0.243535	-0.229192	1.18543	1.24849
OG1RF_10109	OG1RF_RS00545	hypothetical protein CDS	N/A	Late	-1.09967	-0.867897	-0.245827	-0.208663	1.22342	1.19864
OG1RF_11381	OG1RF_RS07125	lactoylglutathione lyase CDS	signal transduction | DNA binding	Late	-0.932568	-1.10375	-0.177035	-0.174165	1.20488	1.18264
OG1RF_11382	OG1RF_RS07130	carboxylesterase CDS	cellular protein modification process | kinase activity	Late	-0.932606	-1.0986	-0.179919	-0.179919	1.19138	1.19966
OG1RF_10246	OG1RF_RS01375	hypothetical protein CDS	N/A	Late	-0.855768	-1.14602	-0.188659	-0.207147	1.17059	1.227
OG1RF_11880	OG1RF_RS13550	competence protein ComEA CDS	N/A	Late	-0.847214	-1.12569	-0.173706	-0.249156	1.0352	1.36057
OG1RF_12276	OG1RF_RS11655	purine catabolism regulatory protein CDS	Pyrimidine metabolism | Purine metabolism	Late	-0.934103	-1.05826	-0.228712	-0.194423	1.20079	1.21471
OG1RF_10614	OG1RF_RS03205	hypothetical protein CDS	Starch and sucrose metabolism | Phosphotransferase system (PTS)	Late	-0.902318	-1.06641	-0.197431	-0.233963	1.00698	1.39314
OG1RF_11383	OG1RF_RS07135	NADPH:quinone reductase CDS	N/A	Late	-0.955699	-1.00987	-0.211972	-0.2486	1.12088	1.30526
OG1RF_12185	OG1RF_RS11180	malonyl CoA-acyl carrier protein transacylase CDS	N/A	Late	-0.921941	-1.03797	-0.229473	-0.229473	1.06468	1.35417
OG1RF_10648	OG1RF_RS03370	sulfate permease CDS	N/A	Late	-0.988601	-1.01546	-0.214127	-0.192901	1.17567	1.23542
OG1RF_10589	OG1RF_RS03085	cation transporter CDS	Fructose and mannose metabolism | Phosphotransferase system (PTS)	Late	-0.986623	-1.0329	-0.164551	-0.213411	1.11781	1.27967
OG1RF_11661	OG1RF_RS08515	1,4-dihydroxy-2-naphthoate octaprenyltransferase CDS	N/A	Late	-1.04806	-1.13313	0.026548	-0.113483	1.00795	1.26018
OG1RF_12013	OG1RF_RS10300	glycine/betaine ABC transporter ATP-binding protein CDS	kinase activity | ATPase activity	Late	-1.14826	-1.11196	0.0148047	0.0348644	1.09294	1.11762
OG1RF_10070	OG1RF_RS00355	DUF2273 domain-containing protein CDS	N/A	Late	-1.10146	-1.14742	0.118051	-0.0797052	1.0475	1.16304
OG1RF_12320	OG1RF_RS11885	MurR/RpiR family transcriptional regulator CDS	DNA binding | nucleic acid binding	Late	-1.10696	-1.15873	0.00417577	0.0587924	1.13676	1.06596
OG1RF_10859	OG1RF_RS04500	excinuclease ABC subunit A CDS	Glycerophospholipid metabolism | nucleotidyltransferase activity	Late	-1.1357	-1.11662	0.0574182	-0.011458	0.989307	1.21705
OG1RF_11905	OG1RF_RS09745	ribosomal-protein-alanine N-acetyltransferase RimI CDS	N/A	Late	-1.14132	-1.11849	0.0170084	0.0328866	1.14454	1.06537
OG1RF_11481	OG1RF_RS07610	PTS sugar transporter subunit IIB CDS	N/A	Late	-1.20562	-1.07827	0.200947	-0.0761373	1.13788	1.0212
OG1RF_10739	OG1RF_RS03825	DUF4828 domain-containing protein CDS	N/A	Late	-1.08122	-1.13395	-0.0115188	-0.0115188	0.977626	1.26059
OG1RF_10977	OG1RF_RS05090	Cro/Cl family transcriptional regulator CDS	signal transduction | DNA binding	Late	-1.00931	-1.07443	0.10327	-0.342768	1.16162	1.16162
OG1RF_12323	OG1RF_RS11900	hypothetical protein CDS	N/A	Late	-1.05926	-1.08321	-0.111448	-0.0586502	1.24229	1.07028
OG1RF_11672	OG1RF_RS08570	MFS transporter CDS	Fatty acid biosynthesis | Carbon fixation pathways in prokaryotes	Late	-1.0161	-1.12825	-0.127097	-0.0323938	1.26036	1.04349
OG1RF_10719	OG1RF_RS03725	magnesium transporter CorA CDS	N/A	Late	-1.10425	-1.10425	-0.0299569	-0.0226182	1.17291	1.08817
OG1RF_10916	OG1RF_RS04785	gamma-glutamyl-gamma-aminobutyrate hydrolase CDS	N/A	Late	-1.02909	-1.16398	-0.0634504	-0.0101276	1.21445	1.0522
OG1RF_12200	OG1RF_RS11280	ferredoxin--NADP(+) reductase CDS	Quorum sensing | DNA binding	Late	-1.01083	-1.1296	-0.0765586	-0.0990964	1.20498	1.11111
OG1RF_11653	OG1RF_RS08480	amino acid permease CDS	N/A	Late	-1.00578	-1.16068	-0.0337209	-0.0938396	1.14965	1.14438
OG1RF_10535	OG1RF_RS02815	hypothetical protein CDS	N/A	Late	-1.15301	-1.05927	0.025886	-0.0449344	1.28367	0.947654
OG1RF_11671	OG1RF_RS08565	hypothetical protein CDS	kinase activity | transferase activity, transferring phosphorus-containing groups	Late	-1.16988	-1.06215	-0.0164001	0.0313277	1.2572	0.9599
OG1RF_12133	OG1RF_RS10915	MFS transporter CDS	N/A	Late	-1.16748	-1.05789	0.0167018	-0.0302165	1.19152	1.04736
OG1RF_10218	OG1RF_RS01230	carboxymethylenebutenolidase-related protein CDS	methyltransferase activity | Amino sugar and nucleotide sugar metabolism	Late	-1.09723	-1.13916	-0.0512222	0.0760222	1.25488	0.95671
OG1RF_11262	OG1RF_RS06530	ferredoxin CDS	N/A	Late	-1.29827	-0.925891	-0.0277845	0.0411926	1.17959	1.03117
OG1RF_12046	OG1RF_RS10465	adapter protein MecA CDS	N/A	Late	-1.08085	-1.10624	-0.119611	0.0398875	1.2403	1.02652
OG1RF_10551	OG1RF_RS02895	GTP cyclohydrolase CDS	N/A	Late	-0.45788	-1.27123	-0.414289	-0.273405	1.26954	1.14726
OG1RF_10445	OG1RF_RS02370	hypothetical protein CDS	N/A	Late	-0.135195	-1.50053	-0.275395	-0.319973	1.29307	0.938023
OG1RF_10137	OG1RF_RS00690	ferrichrome ABC transporter ATP-binding protein CDS	ATPase activity | ABC transporters	Late	-0.417919	-1.40035	-0.330002	-0.183844	1.13245	1.19967
OG1RF_11409	OG1RF_RS07260	NAD(P)H-dependent oxidoreductase CDS	cell wall | Galactose metabolism	Late	-0.350229	-1.36241	-0.458285	-0.180724	1.25752	1.09413
OG1RF_10894	OG1RF_RS04675	phenylalanine--tRNA ligase subunit beta CDS	Aminoacyl-tRNA biosynthesis | tRNA metabolic process	Late	-0.645943	-0.9296	-0.469652	-0.478098	1.05435	1.46895
OG1RF_10645	OG1RF_RS03355	membrane protein CDS	Pyruvate metabolism | methyltransferase activity	Late	-0.493037	-1.14714	-0.377586	-0.420874	0.947456	1.49118
OG1RF_12183	OG1RF_RS11170	beta-ketoacyl-[acyl-carrier-protein] synthase II CDS	N/A	Late	-0.567473	-0.923246	-0.516612	-0.530953	1.10279	1.4355
OG1RF_10790	OG1RF_RS04160	DNA (cytosine-5-)-methyltransferase CDS	Cysteine and methionine metabolism | methyltransferase activity	Late	-0.522804	-0.994223	-0.495901	-0.522804	1.31251	1.22323
OG1RF_11541	OG1RF_RS07910	cobalt ABC transporter ATP-binding protein CDS	N/A	Late	-0.383076	-1.15499	-0.12426	-0.756811	1.15998	1.25916
OG1RF_11157	OG1RF_RS06005	transcriptional regulator CDS	N/A	Late	-0.574318	-0.976362	-0.44092	-0.547242	1.26126	1.27758
OG1RF_12459	OG1RF_RS12560	isochorismatase CDS	cytoplasm | intracellular part	Late	-0.49992	-1.13991	-0.421344	-0.421344	1.32552	1.15699
OG1RF_12129	OG1RF_RS10895	cobalt ABC transporter ATP-binding protein CDS	N/A	Late	-0.279437	-1.23343	-0.278586	-0.627333	1.16383	1.25496
OG1RF_11754	OG1RF_RS08980	VOC family protein CDS	N/A	Late	-0.12089	-1.16915	-0.66798	-0.467446	1.29126	1.1342
Table S2C. GO and KEGG annotations of enterococcal genes downregulated throughout the course of VPE25 infection.
Group	GO ID	GOTerm	% Associated Genes	Nr. Genes	Associated Genes Found
Ribosome biogenesis	GO:0042254	ribosome biogenesis	8.64198	7	[OG1RF_RS00725, OG1RF_RS00730, OG1RF_RS00815, OG1RF_RS04035, OG1RF_RS04925, OG1RF_RS09590, OG1RF_RS12195]
Translation	GO:0044267	cellular protein metabolic process	8.06452	10	[OG1RF_RS00725, OG1RF_RS00730, OG1RF_RS00815, OG1RF_RS02380, OG1RF_RS03810, OG1RF_RS04035, OG1RF_RS04925, OG1RF_RS09590, OG1RF_RS12195, OG1RF_RS12805]
Translation	GO:0006412	translation	8.88889	8	[OG1RF_RS00725, OG1RF_RS00730, OG1RF_RS00815, OG1RF_RS03810, OG1RF_RS04035, OG1RF_RS04925, OG1RF_RS09590, OG1RF_RS12195]
Table S2D. GO and KEGG annotations of enterococcal genes upregulated during VPE25 infection.
Group	GO or KEGG ID	GOTerm	% Associated Genes	Nr. Genes	Associated Genes Found
DNA replication and repair	GO:0006259	DNA metabolic process	7.22892	6	[OG1RF_RS02610, OG1RF_RS02615, OG1RF_RS04150, OG1RF_RS06475, OG1RF_RS06480, OG1RF_RS10820]
Aminoacyl-tRNA biosynthesis	KEGG:00970	Aminoacyl-tRNA biosynthesis	7.69231	3	[OG1RF_RS00120, OG1RF_RS05915, OG1RF_RS08250]
Carbohydrate metabolism	KEGG:00010	Glycolysis / Gluconeogenesis	8.16327	4	[OG1RF_RS02685, OG1RF_RS03870, OG1RF_RS04145, OG1RF_RS06215]
Carbohydrate metabolism	KEGG:00500	Starch and sucrose metabolism	6	3	[OG1RF_RS04145, OG1RF_RS06215, OG1RF_RS06225]
Carbohydrate metabolism	KEGG:00620	Pyruvate metabolism	17.1429	6	[OG1RF_RS02610, OG1RF_RS02685, OG1RF_RS03870, OG1RF_RS08570, OG1RF_RS08600, OG1RF_RS08605]
